# Supplementary material for: 1-Methyl-3-(naphthalen-1-yl)-3,3a,4,9b-tetra­hydro-1H-chromeno[4,3-c]isoxazole-3a-carbonitrile
Source: Acta Crystallogr Sect E Struct Rep Online. 2011 Mar 23;67(Pt 4):o942. doi: 10.1107/S1600536811009731 (PMC3099989; doi:10.1107/S1600536811009731)
Supplement: Supplementary file 1 [file e-67-0o942-sup1.cif]

##############################################################################
###                                                                        ###
###        Electronic paper (Acta Crystallographica Section E)             ###
###                                                                        ###
##############################################################################
#                                                                            #
# This CIF contains the data in a paper accepted for publication in Acta     #
# Crystallographica Section E. It conforms to the requirements of Notes      #
# for Authors for Section E, and has been peer reviewed under the auspices   #
# of the IUCr Commission on Journals.                                        #
#                                                                            #
# Full details of the Crystallographic Information File format               #
# are given in the paper "The Crystallographic Information File (CIF):       #
# a New Standard Archive File for Crystallography" by S. R. Hall, F. H.      #
# Allen and I. D. Brown [Acta Cryst. (1991), A47, 655-685].                  #
#                                                                            #
# The current version of the core CIF dictionary is obtainable from          #
# ftp://ftp.iucr.org/pub/cif_core.dic. The current version number is 2.4.    #
#                                                                            #
# Software is freely available for graphical display of the structure(s) in  #
# this CIF.  For information consult the CIF home page http://www.iucr.org/  #
# cif/home.html                                                              #
#                                                                            #
# This file may be used for bona fide research purposes within the           #
# scientific community so long as proper attribution is given to the journal # 
# article from which it was obtained.                                        #
#                                                                            #
##############################################################################
                                             
data_global
_audit_creation_method     SHELXL-97
_journal_date_recd_electronic     2011-03-07
_journal_date_accepted     2011-03-15
_journal_name_full     'Acta Crystallographica, Section E'
_journal_year     2011
_journal_volume     67
_journal_issue      4
_journal_page_first     o942
_journal_page_last     o942
_journal_paper_category     QO
_journal_coeditor_code     PV2398
_publ_contact_author_name     'K. Sethusankar'
_publ_contact_author_address
;
   Department of Physics
   R.K.M Vivekananda College (Autonomous)
   Chennai - 600 004
   India.
;
_publ_contact_author_email     'ksethusankar@yahoo.co.in'
_publ_contact_author_fax     '044 091 2499 3057'
_publ_contact_author_phone     '044 091 24484170'
_publ_section_title
;\
1-Methyl-3-(naphthalen-1-yl)-3,3a,4,9b-tetrahydro-1<i>H</i>-chromeno[4,3-\
<i>c</i>]isoxazole-3a-carbonitrile
;
loop_
    _publ_author_name
    _publ_author_address
    'Rajeswari Gangadharan'
;
Department of Physics
Ethiraj College for Women (Autonomous)
Chennai 600 008
India
;
    'K. SethuSankar'
;
Department of Physics
R.K.M. Vivekananda College (Autonomous)
Chennai 600 004
India
;
    'Gandhi Murugan'
;
Department of Organic Chemistry
University of Madras
Maraimalai Campus
Chennai 600 025
India
;
    'Manickam Bakthadoss'
;
Department of Organic Chemistry
University of Madras
Maraimalai Campus
Chennai 600 025
India
;
data_I
_audit_creation_method     SHELXL-97
_chemical_name_systematic
;
1-Methyl-3-(naphthalen-1-yl)-3,3a,4,9b-tetrahydro-1<i>H</i>-
chromeno[4,3-<i>c</i>]isoxazole-3a-carbonitrile
;
_chemical_name_common     ?
_chemical_formula_moiety     'C22 H18 N2 O2'
_chemical_formula_sum     'C22 H18 N2 O2'
_chemical_formula_iupac     'C22 H18 N2 O2'
_chemical_formula_weight     342.38
_chemical_melting_point     ?
_symmetry_cell_setting     monoclinic
_symmetry_space_group_name_H-M     'P 21/c'
_symmetry_space_group_name_Hall     '-P 2ybc'
loop_
    _symmetry_equiv_pos_as_xyz
    'x, y, z'
    '-x, y+1/2, -z+1/2'
    '-x, -y, -z'
    'x, -y-1/2, z-1/2'
_cell_length_a     10.622(6)
_cell_length_b     12.969(7)
_cell_length_c     12.423(7)
_cell_angle_alpha     90.00
_cell_angle_beta     93.64(3)
_cell_angle_gamma     90.00
_cell_volume     1707.9(16)
_cell_formula_units_Z     4
_cell_measurement_reflns_used     4684
_cell_measurement_theta_min     0.998
_cell_measurement_theta_max     25.00
_cell_measurement_temperature     293(2)
_exptl_crystal_description     Block
_exptl_crystal_colour     Colourless
_exptl_crystal_size_max     0.30
_exptl_crystal_size_mid     0.25
_exptl_crystal_size_min     0.20
_exptl_crystal_density_diffrn     1.332
_exptl_crystal_density_meas     ?
_exptl_crystal_density_method     'not measured'
_exptl_crystal_F_000     720
_exptl_absorpt_coefficient_mu     0.086
_exptl_absorpt_correction_type     none
_exptl_absorpt_process_details     ?
_exptl_absorpt_correction_T_min     ?
_exptl_absorpt_correction_T_max     ?
_exptl_special_details
;
;
_diffrn_ambient_temperature     293(2)
_diffrn_radiation_type     MoK\a
_diffrn_radiation_wavelength     0.71073
_diffrn_radiation_source     'fine-focus sealed tube'
_diffrn_radiation_monochromator     graphite
_diffrn_measurement_device_type     'Bruker APEXII CCD area-detector'
_diffrn_measurement_method     '\w and \f'
_diffrn_detector_area_resol_mean     ?
_diffrn_reflns_number     19983
_diffrn_reflns_av_R_equivalents     0.0540
_diffrn_reflns_av_sigmaI/netI     0.0516
_diffrn_reflns_theta_min     2.27
_diffrn_reflns_theta_max     29.61
_diffrn_reflns_theta_full     25.00
_diffrn_measured_fraction_theta_max     0.975
_diffrn_measured_fraction_theta_full     0.998
_diffrn_reflns_limit_h_min     -13
_diffrn_reflns_limit_h_max     14
_diffrn_reflns_limit_k_min     -17
_diffrn_reflns_limit_k_max     13
_diffrn_reflns_limit_l_min     -17
_diffrn_reflns_limit_l_max     17
_diffrn_standards_number     0
_diffrn_standards_interval_count     ?
_diffrn_standards_interval_time     ?
_diffrn_standards_decay_%     ?
_refine_special_details
;
Refinement of <i>F</i>^2^ against ALL reflections. The weighted <i>R</i>-factor
<i>wR</i> and goodness of fit <i>S</i> are based on <i>F</i>^2^, conventional
<i>R</i>-factors <i>R</i> are based on <i>F</i>, with <i>F</i> set to zero for
negative <i>F</i>^2^. The threshold expression of <i>F</i>^2^ >
\s(<i>F</i>^2^) is used only for calculating <i>R</i>-factors(gt) <i>etc</i>.
and is not relevant to the choice of reflections for refinement.
<i>R</i>-factors based on <i>F</i>^2^ are statistically about twice as large
as those based on <i>F</i>, and <i>R</i>- factors based on ALL data will be
even larger.
;
_reflns_number_total     4684
_reflns_number_gt     2767
_reflns_threshold_expression     I>2\s(I)
_refine_ls_structure_factor_coef     Fsqd
_refine_ls_matrix_type     full
_refine_ls_R_factor_all     0.1066
_refine_ls_R_factor_gt     0.0544
_refine_ls_wR_factor_gt     0.1384
_refine_ls_wR_factor_ref     0.1757
_refine_ls_goodness_of_fit_ref     1.029
_refine_ls_restrained_S_all     1.029
_refine_ls_number_reflns     4684
_refine_ls_number_parameters     236
_refine_ls_number_restraints     0
_refine_ls_hydrogen_treatment     constr
_refine_ls_weighting_scheme     calc
_refine_ls_weighting_details
                 'calc w=1/[\s^2^(Fo^2^)+(0.0917P)^2^] where P=(Fo^2^+2Fc^2^)/3'
_atom_sites_solution_hydrogens     geom
_atom_sites_solution_primary     direct
_atom_sites_solution_secondary     difmap
_refine_ls_shift/su_max     0.000
_refine_ls_shift/su_mean     0.000
_refine_diff_density_max     0.264
_refine_diff_density_min     -0.308
_refine_ls_extinction_method     none
_refine_ls_extinction_coef     ?
loop_
    _atom_type_symbol
    _atom_type_description
    _atom_type_scat_dispersion_real
    _atom_type_scat_dispersion_imag
    _atom_type_scat_source
    'C' 'C' 0.0033 0.0016
                         'International Tables Vol C Tables 4.2.6.8 and 6.1.1.4'
    'H' 'H' 0.0000 0.0000
                         'International Tables Vol C Tables 4.2.6.8 and 6.1.1.4'
    'N' 'N' 0.0061 0.0033
                         'International Tables Vol C Tables 4.2.6.8 and 6.1.1.4'
    'O' 'O' 0.0106 0.0060
                         'International Tables Vol C Tables 4.2.6.8 and 6.1.1.4'
_computing_data_collection     'APEX2 (Bruker, 2004)'
_computing_cell_refinement     'SAINT (Bruker, 2004)'
_computing_data_reduction     'SAINT (Bruker, 2004)'
_computing_structure_solution     'SHELXS97 (Sheldrick, 2008)'
_computing_structure_refinement     'SHELXL97 (Sheldrick, 2008)'
_computing_molecular_graphics     'ORTEP-3 (Farrugia, 1997)'
_computing_publication_material
                            'SHELXL97 (Sheldrick, 2008) and PLATON (Spek, 2009)'
loop_
    _atom_site_type_symbol
    _atom_site_label
    _atom_site_fract_x
    _atom_site_fract_y
    _atom_site_fract_z
    _atom_site_U_iso_or_equiv
    _atom_site_adp_type
    _atom_site_calc_flag
    _atom_site_refinement_flags
    _atom_site_occupancy
    _atom_site_disorder_assembly
    _atom_site_disorder_group
    C C1 0.14265(14) 0.10109(13) 0.82608(15) 0.0435(4) Uani d . 1 . .
    C C2 0.09651(16) 0.01485(15) 0.77009(18) 0.0565(5) Uani d . 1 . .
    H H2 0.0678 0.0207 0.6981 0.068 Uiso calc R 1 . .
    C C3 0.09339(19) -0.07866(16) 0.8210(2) 0.0711(7) Uani d . 1 . .
    H H3 0.0634 -0.1364 0.7831 0.085 Uiso calc R 1 . .
    C C4 0.1342(2) -0.08753(16) 0.9273(2) 0.0764(7) Uani d . 1 . .
    H H4 0.1317 -0.1510 0.9619 0.092 Uiso calc R 1 . .
    C C5 0.17889(19) -0.00189(15) 0.98249(19) 0.0634(5) Uani d . 1 . .
    H H5 0.2053 -0.0082 1.0550 0.076 Uiso calc R 1 . .
    C C6 0.18571(15) 0.09400(13) 0.93287(14) 0.0445(4) Uani d . 1 . .
    C C7 0.23100(15) 0.18759(13) 0.99341(13) 0.0423(4) Uani d . 1 . .
    H H7 0.1947 0.1897 1.0640 0.051 Uiso calc R 1 . .
    C C8 0.20434(14) 0.28953(12) 0.93319(12) 0.0378(4) Uani d . 1 . .
    C C9 0.22192(14) 0.27038(13) 0.81394(12) 0.0392(4) Uani d . 1 . .
    H H9A 0.2069 0.3340 0.7741 0.047 Uiso calc R 1 . .
    H H9B 0.3082 0.2492 0.8051 0.047 Uiso calc R 1 . .
    C C10 0.30763(15) 0.36307(13) 0.98762(13) 0.0429(4) Uani d . 1 . .
    H H10 0.2653 0.4150 1.0298 0.051 Uiso calc R 1 . .
    C C11 0.4298(2) 0.12639(17) 1.08402(16) 0.0642(5) Uani d . 1 . .
    H H11A 0.5172 0.1446 1.0957 0.096 Uiso calc R 1 . .
    H H11B 0.4231 0.0572 1.0567 0.096 Uiso calc R 1 . .
    H H11C 0.3896 0.1307 1.1509 0.096 Uiso calc R 1 . .
    C C12 0.39286(14) 0.41856(12) 0.91194(13) 0.0401(4) Uani d . 1 . .
    C C13 0.51461(16) 0.38596(14) 0.90491(16) 0.0503(4) Uani d . 1 . .
    H H13 0.5434 0.3293 0.9452 0.060 Uiso calc R 1 . .
    C C14 0.59706(16) 0.43657(15) 0.83792(19) 0.0583(5) Uani d . 1 . .
    H H14 0.6797 0.4135 0.8349 0.070 Uiso calc R 1 . .
    C C15 0.55729(17) 0.51739(15) 0.77876(18) 0.0571(5) Uani d . 1 . .
    H H15 0.6122 0.5493 0.7338 0.069 Uiso calc R 1 . .
    C C16 0.43293(16) 0.55539(13) 0.78330(15) 0.0478(4) Uani d . 1 . .
    C C17 0.34944(14) 0.50587(12) 0.85222(14) 0.0407(4) Uani d . 1 . .
    C C18 0.22757(16) 0.54867(14) 0.85861(17) 0.0520(5) Uani d . 1 . .
    H H18 0.1719 0.5188 0.9043 0.062 Uiso calc R 1 . .
    C C19 0.19061(18) 0.63210(15) 0.7997(2) 0.0651(6) Uani d . 1 . .
    H H19 0.1107 0.6598 0.8066 0.078 Uiso calc R 1 . .
    C C20 0.2715(2) 0.67751(17) 0.7281(2) 0.0702(6) Uani d . 1 . .
    H H20 0.2438 0.7329 0.6854 0.084 Uiso calc R 1 . .
    C C21 0.3899(2) 0.64047(16) 0.72136(19) 0.0632(5) Uani d . 1 . .
    H H21 0.4437 0.6718 0.6750 0.076 Uiso calc R 1 . .
    C C22 0.07561(16) 0.32612(14) 0.94773(14) 0.0465(4) Uani d . 1 . .
    N N1 0.36917(13) 0.19627(11) 1.00702(11) 0.0466(4) Uani d . 1 . .
    N N2 -0.02444(16) 0.35439(15) 0.95782(16) 0.0724(5) Uani d . 1 . .
    O O1 0.13851(10) 0.19321(9) 0.77127(9) 0.0466(3) Uani d . 1 . .
    O O2 0.37728(12) 0.29730(9) 1.05968(9) 0.0549(4) Uani d . 1 . .
loop_
    _atom_site_aniso_label
    _atom_site_aniso_U_11
    _atom_site_aniso_U_22
    _atom_site_aniso_U_33
    _atom_site_aniso_U_12
    _atom_site_aniso_U_13
    _atom_site_aniso_U_23
    C1 0.0362(8) 0.0388(10) 0.0562(10) -0.0010(7) 0.0092(7) -0.0039(8)
    C2 0.0412(9) 0.0505(12) 0.0780(13) -0.0054(8) 0.0061(8) -0.0154(10)
    C3 0.0565(12) 0.0434(13) 0.114(2) -0.0055(9) 0.0087(12) -0.0151(13)
    C4 0.0777(14) 0.0374(12) 0.115(2) -0.0021(10) 0.0170(14) 0.0093(13)
    C5 0.0695(12) 0.0467(12) 0.0752(14) 0.0013(10) 0.0127(10) 0.0105(10)
    C6 0.0466(9) 0.0365(9) 0.0517(10) 0.0020(7) 0.0135(7) 0.0023(8)
    C7 0.0519(9) 0.0399(10) 0.0359(8) 0.0053(7) 0.0096(6) 0.0038(7)
    C8 0.0444(8) 0.0361(9) 0.0336(7) 0.0011(7) 0.0071(6) -0.0016(6)
    C9 0.0431(8) 0.0393(9) 0.0354(8) -0.0055(7) 0.0042(6) -0.0016(7)
    C10 0.0529(9) 0.0391(9) 0.0362(8) 0.0040(7) -0.0003(7) -0.0069(7)
    C11 0.0750(13) 0.0671(14) 0.0495(10) 0.0200(11) -0.0032(9) 0.0119(10)
    C12 0.0416(8) 0.0352(9) 0.0432(8) -0.0020(7) -0.0001(6) -0.0135(7)
    C13 0.0460(9) 0.0395(10) 0.0642(11) 0.0005(8) -0.0052(8) -0.0161(9)
    C14 0.0360(9) 0.0490(12) 0.0904(15) -0.0050(8) 0.0080(9) -0.0267(11)
    C15 0.0482(10) 0.0473(11) 0.0779(14) -0.0165(9) 0.0190(9) -0.0205(10)
    C16 0.0469(9) 0.0389(10) 0.0581(10) -0.0141(8) 0.0074(7) -0.0119(8)
    C17 0.0406(8) 0.0335(9) 0.0481(9) -0.0050(7) 0.0029(7) -0.0130(7)
    C18 0.0459(9) 0.0388(10) 0.0722(12) -0.0047(8) 0.0100(8) 0.0003(9)
    C19 0.0521(11) 0.0408(11) 0.1023(18) 0.0000(9) 0.0031(10) 0.0085(11)
    C20 0.0728(13) 0.0424(12) 0.0946(17) -0.0101(10) -0.0002(11) 0.0163(12)
    C21 0.0678(12) 0.0468(12) 0.0761(14) -0.0185(10) 0.0128(10) 0.0061(10)
    C22 0.0514(10) 0.0411(10) 0.0484(9) 0.0018(8) 0.0144(7) 0.0042(8)
    N1 0.0569(8) 0.0431(8) 0.0391(7) 0.0073(7) -0.0033(6) -0.0012(6)
    N2 0.0580(10) 0.0734(13) 0.0884(14) 0.0138(9) 0.0257(9) 0.0095(10)
    O1 0.0499(7) 0.0446(7) 0.0446(6) -0.0111(5) -0.0027(5) -0.0023(5)
    O2 0.0737(8) 0.0497(8) 0.0392(6) 0.0062(6) -0.0134(6) -0.0071(6)
_geom_special_details
;
All e.s.d.'s (except the e.s.d. in the dihedral angle between two l.s. planes)
are estimated using the full covariance matrix. The cell e.s.d.'s are taken
into account individually in the estimation of e.s.d.'s in distances, angles
and torsion angles; correlations between e.s.d.'s in cell parameters are only
used when they are defined by crystal symmetry. An approximate (isotropic)
treatment of cell e.s.d.'s is used for estimating e.s.d.'s involving l.s.
planes.
;
loop_
    _geom_bond_atom_site_label_1
    _geom_bond_atom_site_label_2
    _geom_bond_site_symmetry_2
    _geom_bond_distance
    _geom_bond_publ_flag
    C1 O1 . 1.374(2) ?
    C1 C6 . 1.379(3) ?
    C1 C2 . 1.390(3) ?
    C2 C3 . 1.369(3) ?
    C2 H2 . 0.9300 ?
    C3 C4 . 1.369(4) ?
    C3 H3 . 0.9300 ?
    C4 C5 . 1.374(3) ?
    C4 H4 . 0.9300 ?
    C5 C6 . 1.392(3) ?
    C5 H5 . 0.9300 ?
    C6 C7 . 1.491(2) ?
    C7 N1 . 1.471(2) ?
    C7 C8 . 1.537(2) ?
    C7 H7 . 0.9800 ?
    C8 C22 . 1.469(2) ?
    C8 C9 . 1.525(2) ?
    C8 C10 . 1.574(2) ?
    C9 O1 . 1.4171(19) ?
    C9 H9A . 0.9700 ?
    C9 H9B . 0.9700 ?
    C10 O2 . 1.411(2) ?
    C10 C12 . 1.526(2) ?
    C10 H10 . 0.9800 ?
    C11 N1 . 1.440(2) ?
    C11 H11A . 0.9600 ?
    C11 H11B . 0.9600 ?
    C11 H11C . 0.9600 ?
    C12 C13 . 1.369(2) ?
    C12 C17 . 1.415(2) ?
    C13 C14 . 1.408(3) ?
    C13 H13 . 0.9300 ?
    C14 C15 . 1.333(3) ?
    C14 H14 . 0.9300 ?
    C15 C16 . 1.414(3) ?
    C15 H15 . 0.9300 ?
    C16 C21 . 1.405(3) ?
    C16 C17 . 1.424(2) ?
    C17 C18 . 1.415(2) ?
    C18 C19 . 1.351(3) ?
    C18 H18 . 0.9300 ?
    C19 C20 . 1.405(3) ?
    C19 H19 . 0.9300 ?
    C20 C21 . 1.354(3) ?
    C20 H20 . 0.9300 ?
    C21 H21 . 0.9300 ?
    C22 N2 . 1.139(2) ?
    N1 O2 . 1.4647(19) ?
loop_
    _geom_angle_atom_site_label_1
    _geom_angle_atom_site_label_2
    _geom_angle_atom_site_label_3
    _geom_angle_site_symmetry_1
    _geom_angle_site_symmetry_3
    _geom_angle
    _geom_angle_publ_flag
    O1 C1 C6 . . 122.21(16) ?
    O1 C1 C2 . . 116.89(17) ?
    C6 C1 C2 . . 120.85(18) ?
    C3 C2 C1 . . 120.0(2) ?
    C3 C2 H2 . . 120.0 ?
    C1 C2 H2 . . 120.0 ?
    C2 C3 C4 . . 120.3(2) ?
    C2 C3 H3 . . 119.8 ?
    C4 C3 H3 . . 119.8 ?
    C3 C4 C5 . . 119.5(2) ?
    C3 C4 H4 . . 120.3 ?
    C5 C4 H4 . . 120.3 ?
    C4 C5 C6 . . 121.8(2) ?
    C4 C5 H5 . . 119.1 ?
    C6 C5 H5 . . 119.1 ?
    C1 C6 C5 . . 117.54(18) ?
    C1 C6 C7 . . 120.50(15) ?
    C5 C6 C7 . . 121.87(17) ?
    N1 C7 C6 . . 114.07(13) ?
    N1 C7 C8 . . 98.15(12) ?
    C6 C7 C8 . . 114.28(14) ?
    N1 C7 H7 . . 109.9 ?
    C6 C7 H7 . . 109.9 ?
    C8 C7 H7 . . 109.9 ?
    C22 C8 C9 . . 110.13(13) ?
    C22 C8 C7 . . 111.24(13) ?
    C9 C8 C7 . . 107.62(13) ?
    C22 C8 C10 . . 112.35(14) ?
    C9 C8 C10 . . 113.02(13) ?
    C7 C8 C10 . . 102.15(13) ?
    O1 C9 C8 . . 111.48(12) ?
    O1 C9 H9A . . 109.3 ?
    C8 C9 H9A . . 109.3 ?
    O1 C9 H9B . . 109.3 ?
    C8 C9 H9B . . 109.3 ?
    H9A C9 H9B . . 108.0 ?
    O2 C10 C12 . . 111.60(14) ?
    O2 C10 C8 . . 103.26(14) ?
    C12 C10 C8 . . 116.47(13) ?
    O2 C10 H10 . . 108.4 ?
    C12 C10 H10 . . 108.4 ?
    C8 C10 H10 . . 108.4 ?
    N1 C11 H11A . . 109.5 ?
    N1 C11 H11B . . 109.5 ?
    H11A C11 H11B . . 109.5 ?
    N1 C11 H11C . . 109.5 ?
    H11A C11 H11C . . 109.5 ?
    H11B C11 H11C . . 109.5 ?
    C13 C12 C17 . . 119.45(16) ?
    C13 C12 C10 . . 119.56(16) ?
    C17 C12 C10 . . 120.94(14) ?
    C12 C13 C14 . . 121.28(18) ?
    C12 C13 H13 . . 119.4 ?
    C14 C13 H13 . . 119.4 ?
    C15 C14 C13 . . 120.33(17) ?
    C15 C14 H14 . . 119.8 ?
    C13 C14 H14 . . 119.8 ?
    C14 C15 C16 . . 121.06(18) ?
    C14 C15 H15 . . 119.5 ?
    C16 C15 H15 . . 119.5 ?
    C21 C16 C15 . . 121.58(17) ?
    C21 C16 C17 . . 119.37(16) ?
    C15 C16 C17 . . 119.05(18) ?
    C12 C17 C18 . . 123.59(15) ?
    C12 C17 C16 . . 118.78(15) ?
    C18 C17 C16 . . 117.61(16) ?
    C19 C18 C17 . . 121.28(17) ?
    C19 C18 H18 . . 119.4 ?
    C17 C18 H18 . . 119.4 ?
    C18 C19 C20 . . 120.70(19) ?
    C18 C19 H19 . . 119.7 ?
    C20 C19 H19 . . 119.7 ?
    C21 C20 C19 . . 119.9(2) ?
    C21 C20 H20 . . 120.1 ?
    C19 C20 H20 . . 120.1 ?
    C20 C21 C16 . . 121.04(18) ?
    C20 C21 H21 . . 119.5 ?
    C16 C21 H21 . . 119.5 ?
    N2 C22 C8 . . 179.3(2) ?
    C11 N1 O2 . . 104.78(14) ?
    C11 N1 C7 . . 115.42(15) ?
    O2 N1 C7 . . 98.62(12) ?
    C1 O1 C9 . . 115.41(13) ?
    C10 O2 N1 . . 104.11(11) ?
loop_
    _geom_torsion_atom_site_label_1
    _geom_torsion_atom_site_label_2
    _geom_torsion_atom_site_label_3
    _geom_torsion_atom_site_label_4
    _geom_torsion_site_symmetry_1
    _geom_torsion_site_symmetry_2
    _geom_torsion_site_symmetry_3
    _geom_torsion_site_symmetry_4
    _geom_torsion
    _geom_torsion_publ_flag
    O1 C1 C2 C3 . . . . -177.56(15) ?
    C6 C1 C2 C3 . . . . 0.0(3) ?
    C1 C2 C3 C4 . . . . 0.8(3) ?
    C2 C3 C4 C5 . . . . -0.3(3) ?
    C3 C4 C5 C6 . . . . -0.9(3) ?
    O1 C1 C6 C5 . . . . 176.25(14) ?
    C2 C1 C6 C5 . . . . -1.2(2) ?
    O1 C1 C6 C7 . . . . -0.5(2) ?
    C2 C1 C6 C7 . . . . -177.92(15) ?
    C4 C5 C6 C1 . . . . 1.7(3) ?
    C4 C5 C6 C7 . . . . 178.34(18) ?
    C1 C6 C7 N1 . . . . -102.19(17) ?
    C5 C6 C7 N1 . . . . 81.2(2) ?
    C1 C6 C7 C8 . . . . 9.6(2) ?
    C5 C6 C7 C8 . . . . -166.94(15) ?
    N1 C7 C8 C22 . . . . -155.46(13) ?
    C6 C7 C8 C22 . . . . 83.44(17) ?
    N1 C7 C8 C9 . . . . 83.82(14) ?
    C6 C7 C8 C9 . . . . -37.28(17) ?
    N1 C7 C8 C10 . . . . -35.39(14) ?
    C6 C7 C8 C10 . . . . -156.49(13) ?
    C22 C8 C9 O1 . . . . -61.53(18) ?
    C7 C8 C9 O1 . . . . 59.89(17) ?
    C10 C8 C9 O1 . . . . 171.90(13) ?
    C22 C8 C10 O2 . . . . 122.56(14) ?
    C9 C8 C10 O2 . . . . -112.06(14) ?
    C7 C8 C10 O2 . . . . 3.27(15) ?
    C22 C8 C10 C12 . . . . -114.77(15) ?
    C9 C8 C10 C12 . . . . 10.62(19) ?
    C7 C8 C10 C12 . . . . 125.94(14) ?
    O2 C10 C12 C13 . . . . 13.2(2) ?
    C8 C10 C12 C13 . . . . -104.98(17) ?
    O2 C10 C12 C17 . . . . -164.17(13) ?
    C8 C10 C12 C17 . . . . 77.62(19) ?
    C17 C12 C13 C14 . . . . -1.1(2) ?
    C10 C12 C13 C14 . . . . -178.53(15) ?
    C12 C13 C14 C15 . . . . -0.6(3) ?
    C13 C14 C15 C16 . . . . 1.2(3) ?
    C14 C15 C16 C21 . . . . -179.99(18) ?
    C14 C15 C16 C17 . . . . -0.2(3) ?
    C13 C12 C17 C18 . . . . -176.50(16) ?
    C10 C12 C17 C18 . . . . 0.9(2) ?
    C13 C12 C17 C16 . . . . 2.1(2) ?
    C10 C12 C17 C16 . . . . 179.54(14) ?
    C21 C16 C17 C12 . . . . 178.31(16) ?
    C15 C16 C17 C12 . . . . -1.5(2) ?
    C21 C16 C17 C18 . . . . -3.0(2) ?
    C15 C16 C17 C18 . . . . 177.18(16) ?
    C12 C17 C18 C19 . . . . -179.89(18) ?
    C16 C17 C18 C19 . . . . 1.5(3) ?
    C17 C18 C19 C20 . . . . 1.5(3) ?
    C18 C19 C20 C21 . . . . -3.0(4) ?
    C19 C20 C21 C16 . . . . 1.4(3) ?
    C15 C16 C21 C20 . . . . -178.6(2) ?
    C17 C16 C21 C20 . . . . 1.6(3) ?
    C6 C7 N1 C11 . . . . -73.38(19) ?
    C8 C7 N1 C11 . . . . 165.36(14) ?
    C6 C7 N1 O2 . . . . 175.66(12) ?
    C8 C7 N1 O2 . . . . 54.40(13) ?
    C6 C1 O1 C9 . . . . 23.1(2) ?
    C2 C1 O1 C9 . . . . -159.34(14) ?
    C8 C9 O1 C1 . . . . -53.94(18) ?
    C12 C10 O2 N1 . . . . -94.92(14) ?
    C8 C10 O2 N1 . . . . 30.93(15) ?
    C11 N1 O2 C10 . . . . -174.85(14) ?
    C7 N1 O2 C10 . . . . -55.57(15) ?
loop_
    _geom_hbond_atom_site_label_D
    _geom_hbond_atom_site_label_H
    _geom_hbond_atom_site_label_A
    _geom_hbond_site_symmetry_A
    _geom_hbond_distance_DH
    _geom_hbond_distance_HA
    _geom_hbond_distance_DA
    _geom_hbond_angle_DHA
    C11 H11C Cg4 4_555 0.96 2.84 3.477(2) 125
