# Supplementary material for: 1-Methyl-3-(naphthalen-1-yl)-3,3a,4,9b-tetra­hydro-1H-chromeno[4,3-c]isoxazole-3a-carbonitrile
Source: Acta Crystallogr Sect E Struct Rep Online. 2011 Mar 23;67(Pt 4):o942. doi: 10.1107/S1600536811009731 (PMC3099989; doi:10.1107/S1600536811009731)
Supplement: Supplementary file 2 [file e-67-0o942-Isup2.hkl]

#
# h,k,l, Fc-squared, Fo-squared, sigma(Fo-squared) and status flag
#
data_I
_shelx_title ' RAJESWARI1 in P2(1)/c'
_shelx_refln_list_code          4
_shelx_F_calc_maximum      139.52
_exptl_crystal_F_000       774.00
_reflns_d_resolution_high  0.7191
 
loop_
 _symmetry_equiv_pos_as_xyz
 'x, y, z'
 '-x, y+1/2, -z+1/2'
 '-x, -y, -z'
 'x, -y-1/2, z-1/2'
 
_cell_length_a    10.6216
_cell_length_b    12.9694
_cell_length_c    12.4230
_cell_angle_alpha  90.000
_cell_angle_beta   93.638
_cell_angle_gamma  90.000
 
_shelx_F_squared_multiplier     1.000
 
loop_
 _refln_index_h
 _refln_index_k
 _refln_index_l
 _refln_F_squared_calc
 _refln_F_squared_meas
 _refln_F_squared_sigma
 _refln_observed_status
   2   0   0     2315.88     2082.28     28.01 o
   3   0   0     4660.85     4489.48     70.41 o
   4   0   0     5540.69     5209.60    100.21 o
   5   0   0     3942.67     3869.60    115.18 o
   6   0   0      365.67      365.50     11.34 o
   7   0   0      136.99      136.18      4.70 o
   8   0   0       40.08       35.79      4.94 o
   9   0   0       12.16       13.46      2.22 o
  10   0   0       85.45       88.18      6.02 o
  11   0   0        7.06        9.86      4.61 o
  12   0   0        8.20       12.99      5.35 o
  13   0   0        9.77        9.57      5.78 o
  14   0   0       11.57       27.13      7.10 o
   1   1   0    11139.63     5891.89    172.48 o
   2   1   0       14.53       15.32      0.46 o
   3   1   0        3.85        7.46      0.65 o
   4   1   0      517.87      555.29      6.42 o
   5   1   0     1048.87     1079.12     11.44 o
   6   1   0      474.95      533.88      7.20 o
   7   1   0       92.30       86.50      2.23 o
   8   1   0      107.71      101.62      2.73 o
   9   1   0        0.06       -0.93      1.36 o
  10   1   0        8.40        7.63      2.14 o
  11   1   0        0.45       -3.05      3.24 o
  12   1   0       56.39       65.27      5.63 o
  13   1   0       73.28       95.18      7.02 o
  14   1   0       11.82       20.08      4.87 o
   0   2   0      405.53      375.90      8.21 o
   1   2   0      447.41      437.75      5.44 o
   2   2   0     2799.21     2509.05     28.69 o
   3   2   0      733.67      730.60      7.93 o
   4   2   0      666.25      743.19      8.75 o
   5   2   0       51.43       54.79      1.74 o
   6   2   0       44.14       46.96      1.53 o
   7   2   0      202.46      208.22      3.63 o
   8   2   0      241.08      242.82      4.22 o
   9   2   0       29.75       30.39      2.21 o
  10   2   0        0.77        0.36      1.91 o
  11   2   0       28.47       31.55      3.47 o
  12   2   0       80.70       77.01     10.17 o
  13   2   0       14.54       12.41      4.14 o
  14   2   0        9.10        7.79      4.06 o
   1   3   0     5739.51     4914.73     60.86 o
   2   3   0      240.55      234.69      3.81 o
   3   3   0      281.50      266.73      3.90 o
   4   3   0      254.55      277.90      4.07 o
   5   3   0       44.14       51.67      1.54 o
   6   3   0      478.57      477.27      6.87 o
   7   3   0      163.68      165.77      3.44 o
   8   3   0      255.99      270.03      4.93 o
   9   3   0       11.26       10.70      1.78 o
  10   3   0       49.53       48.34      2.71 o
  11   3   0       29.90       35.23      3.48 o
  12   3   0        6.42        9.94      4.27 o
  13   3   0        0.46        1.62      3.08 o
  14   3   0        0.09       -0.47      3.11 o
   0   4   0     1976.56     1929.27     39.94 o
   1   4   0        7.49        8.84      0.60 o
   2   4   0     1339.28     1399.64     20.35 o
   3   4   0       12.36       18.63      2.67 o
   4   4   0        8.65        7.51      1.10 o
   5   4   0       54.05       60.56      2.28 o
   6   4   0      161.14      169.14      3.23 o
   7   4   0      378.93      388.22      6.28 o
   8   4   0        0.23       -0.72      1.04 o
   9   4   0      283.79      261.52      5.55 o
  10   4   0       81.39       79.90      3.13 o
  11   4   0       37.67       40.09      2.83 o
  12   4   0        0.58        4.63      4.00 o
  13   4   0        1.09       -1.04      5.41 o
  14   4   0        4.45        4.81      5.95 o
   1   5   0       27.51       25.12      3.02 o
   2   5   0       10.94       11.62      1.05 o
   3   5   0       50.96       46.04      1.74 o
   4   5   0        8.74        4.11      0.98 o
   5   5   0        0.00       -0.26      0.72 o
   6   5   0      241.17      253.61      6.42 o
   7   5   0       38.78       34.01      2.50 o
   8   5   0        6.63        4.20      1.92 o
   9   5   0       51.56       52.67      3.36 o
  10   5   0       62.82       67.08      4.33 o
  11   5   0      104.37      103.19     11.15 o
  12   5   0       17.81       20.67      6.88 o
  13   5   0        1.73       -4.99      5.27 o
   0   6   0     1133.55     1206.21     25.74 o
   1   6   0       67.84       90.29      5.61 o
   2   6   0        1.47        1.48      0.76 o
   3   6   0      525.18      537.98      9.82 o
   4   6   0       28.66       29.02      1.80 o
   5   6   0       67.90       76.24      3.22 o
   6   6   0       30.29       34.88      2.58 o
   7   6   0       47.56       41.64      2.88 o
   8   6   0       26.81       20.83      2.78 o
   9   6   0        9.40        9.69      2.44 o
  10   6   0       79.00       81.83      4.86 o
  11   6   0      102.60      104.69     11.36 o
  12   6   0        0.11       -0.53      4.98 o
  13   6   0        2.01        0.80      6.01 o
   1   7   0        0.26        1.03      0.68 o
   2   7   0      288.69      294.83      5.35 o
   3   7   0      703.17      686.13     12.28 o
   4   7   0       88.56       91.90      3.47 o
   5   7   0       53.33       55.27      3.23 o
   6   7   0        0.25        1.07      1.14 o
   7   7   0       11.34       15.73      3.39 o
   8   7   0      132.37      143.84      6.81 o
   9   7   0       12.71       16.42      2.94 o
  10   7   0       50.17       55.26      4.30 o
  11   7   0        6.35        6.17      6.35 o
  12   7   0        0.25       -1.25      5.40 o
  13   7   0        0.21        1.17      5.97 o
   0   8   0      264.78      296.34      7.80 o
   1   8   0        2.23        2.21      0.79 o
   2   8   0       70.66       62.99      7.89 o
   3   8   0       20.40       20.91      2.07 o
   4   8   0      209.97      215.91      7.03 o
   5   8   0       53.24       46.21      5.24 o
   6   8   0      567.14      563.36     14.90 o
   7   8   0        1.06        1.43      2.58 o
   8   8   0      145.12      147.66      7.17 o
   9   8   0       14.25        8.94      2.73 o
  10   8   0        4.82        0.75      2.91 o
  11   8   0       16.79       14.94      5.39 o
  12   8   0        3.31        8.09      6.80 o
   1   9   0      784.94      845.81     12.36 o
   2   9   0        2.51        0.70      1.01 o
   3   9   0        3.97        6.67      4.64 o
   4   9   0      366.07      358.07      8.94 o
   5   9   0      309.91      307.25      9.62 o
   6   9   0      923.06      922.73     28.49 o
   7   9   0        0.55       -3.15      3.15 o
   8   9   0       22.58       23.07      4.85 o
   9   9   0       76.59       71.41      7.65 o
  10   9   0       14.61       17.76      4.16 o
  11   9   0       15.53       23.66      4.91 o
  12   9   0        7.01       12.69      7.56 o
   0  10   0     1069.94     1039.77     29.30 o
   1  10   0       33.44       36.97      3.63 o
   2  10   0      125.95      136.44     16.77 o
   3  10   0      289.72      276.32     12.46 o
   4  10   0      629.87      644.82     18.78 o
   5  10   0        0.01       22.86     79.00 o
   6  10   0      158.31      148.09      8.86 o
   7  10   0       27.69       16.06      4.61 o
   8  10   0       91.78       94.70      7.83 o
   9  10   0        9.69        7.59      4.42 o
  10  10   0        8.57       11.63      4.00 o
  11  10   0        7.96       10.65      4.44 o
   1  11   0      561.42      593.95     10.89 o
   2  11   0        0.07        0.12      2.09 o
   3  11   0      308.98      341.14     10.28 o
   4  11   0       65.26       68.14     11.73 o
   5  11   0        2.96       -2.33     16.01 o
   6  11   0        2.29        2.67      8.02 o
   7  11   0       61.21       67.62      6.80 o
   8  11   0        5.10       -0.54      3.48 o
   9  11   0        0.64       -0.94      4.41 o
  10  11   0       17.17       27.53      5.29 o
  11  11   0        1.59        0.22      3.97 o
   0  12   0        1.30        0.85      1.75 o
   1  12   0      187.54      201.11      4.85 o
   2  12   0        0.06       -0.11      3.10 o
   3  12   0        3.18        3.12      7.33 o
   4  12   0      112.11      126.21     11.46 o
   5  12   0       64.99      -53.01     82.43 o
   6  12   0        2.80       -1.61      4.76 o
   7  12   0        2.19       -2.37      4.41 o
   8  12   0        0.02       -0.63      5.74 o
   9  12   0       14.51       11.22      6.57 o
  10  12   0        1.50       10.68      8.13 o
   1  13   0       14.51       19.98      2.32 o
   2  13   0       46.96       46.08      7.09 o
   3  13   0      108.65      114.21      6.77 o
   4  13   0      131.79       22.45    109.67 o
   5  13   0       45.82       39.10      7.98 o
   6  13   0       15.43       24.69      7.31 o
   7  13   0        1.88        6.38      5.78 o
   8  13   0        3.19        7.06      5.98 o
   9  13   0       18.54       20.84      8.80 o
   0  14   0       89.34      104.36      5.42 o
   1  14   0       19.38       14.64      4.79 o
   2  14   0        0.29        5.43      4.58 o
   3  14   0       61.30       57.76      8.07 o
   4  14   0      108.62      106.82     10.96 o
   5  14   0       98.71      113.41     11.70 o
   6  14   0        0.06       -2.57      5.06 o
   7  14   0        3.82        4.20      6.15 o
   8  14   0        5.00       14.62      7.93 o
   9  14   0        0.22        5.81      6.74 o
   1  15   0       10.77        9.83      4.51 o
   2  15   0       36.22       36.82      6.68 o
   3  15   0        9.40        9.40      6.00 o
   4  15   0       72.37       76.54      9.72 o
   5  15   0       62.53       69.77     10.05 o
   6  15   0        0.02        1.78      5.78 o
   7  15   0        1.31        1.81      5.97 o
   1  16   0       40.28       33.30      5.89 o
   2  16   0        0.04        5.55      5.06 o
   3  16   0       10.12        6.97      5.58 o
   4  16   0        0.78       -3.90      5.87 o
   5  16   0        2.81       -0.26      5.67 o
   6  16   0        6.26        4.73      6.40 o
   1  17   0        0.39       -0.63      4.07 o
   2  17   0       29.85       35.97      6.69 o
   3  17   0        2.11        0.46      5.74 o
   4  17   0        0.97       -3.59      6.26 o
 -14   1   1        1.33        0.43      3.83 o
 -13   1   1       27.02       26.85      4.73 o
 -12   1   1        2.84       -0.92      3.06 o
 -11   1   1        7.84        6.97      2.53 o
 -10   1   1        9.09       10.54      2.24 o
  -9   1   1        1.43       -0.36      1.40 o
  -8   1   1       40.64       35.40      1.87 o
  -7   1   1      178.73      181.03      3.15 o
  -6   1   1     1222.82     1287.77     13.65 o
  -5   1   1       81.39       84.23      1.68 o
  -4   1   1     1500.04     1477.50     14.55 o
  -3   1   1    14404.09    11566.85    167.47 o
  -2   1   1    10944.57     9168.84    105.02 o
  -1   1   1     3565.92     3203.14     42.05 o
   0   1   1      397.38      294.13      7.68 o
   1   1   1     1756.91     1617.69     17.74 o
   2   1   1     2072.81     1959.15     26.60 o
   3   1   1       62.43       80.75      1.80 o
   4   1   1       65.00       67.32      1.97 o
   5   1   1       67.84       70.09      1.84 o
   6   1   1      542.09      599.50      9.02 o
   7   1   1       36.34       42.88      1.67 o
   8   1   1        3.07        2.07      1.03 o
   9   1   1        4.54        2.40      1.43 o
  10   1   1       37.60       34.42      5.34 o
  11   1   1       55.17       53.54      5.09 o
  12   1   1        2.98       -0.03      3.22 o
  13   1   1        2.18       -1.72      3.01 o
  14   1   1        1.01       -3.46      6.25 o
 -14   2   1        1.42        2.35      3.52 o
 -13   2   1        2.06        0.80      3.24 o
 -12   2   1        0.45       -0.18      2.84 o
 -11   2   1        0.45       -0.12      2.63 o
 -10   2   1       12.47        6.86      2.19 o
  -9   2   1       87.45       75.69      3.10 o
  -8   2   1        5.36        5.44      0.92 o
  -7   2   1      839.56      826.71      9.71 o
  -6   2   1      449.16      426.76      5.18 o
  -5   2   1      792.99      819.93      8.84 o
  -4   2   1     3320.13     3282.43     33.23 o
  -3   2   1     1134.49     1168.81     13.20 o
  -2   2   1     2921.02     2675.19     32.26 o
  -1   2   1      175.62      177.29      3.52 o
   0   2   1     1687.07     1667.26     19.85 o
   1   2   1       12.31        8.53      0.56 o
   2   2   1     2799.36     2595.78     27.69 o
   3   2   1      354.68      356.19      4.93 o
   4   2   1      757.36      790.85      9.67 o
   5   2   1        6.83        4.44      0.85 o
   6   2   1        6.45        7.40      1.20 o
   7   2   1        0.06        0.33      1.02 o
   8   2   1        0.12        0.15      1.08 o
   9   2   1      118.41      105.66      4.27 o
  10   2   1      166.23      154.98      5.19 o
  11   2   1        7.71        3.36      2.87 o
  12   2   1       39.17       41.49      4.95 o
  13   2   1        4.61       10.74      3.92 o
  14   2   1       11.66        9.13      4.16 o
 -14   3   1        7.56        4.98      6.12 o
 -13   3   1        5.02        8.78      5.64 o
 -12   3   1       22.88       20.88      3.38 o
 -11   3   1        4.41        2.68      1.77 o
 -10   3   1      328.16      298.29      8.72 o
  -9   3   1      130.10      139.08      3.99 o
  -8   3   1       80.81       80.22      2.75 o
  -7   3   1       23.70       24.64      1.20 o
  -6   3   1       67.70       71.92      2.26 o
  -5   3   1     1423.07     1490.98     18.36 o
  -4   3   1      491.25      534.24      7.37 o
  -3   3   1        6.77        5.63      0.63 o
  -2   3   1      832.43      809.00     12.69 o
  -1   3   1      345.48      391.83      5.51 o
   0   3   1      548.88      601.56      7.56 o
   1   3   1     5806.79     4924.49     54.08 o
   2   3   1       82.19      102.17      1.78 o
   3   3   1       66.11       73.06      1.52 o
   4   3   1       36.95       43.65      1.67 o
   5   3   1      553.78      578.75      9.78 o
   6   3   1      295.76      272.15      5.08 o
   7   3   1      120.80      122.08      3.34 o
   8   3   1      207.33      198.20      4.66 o
   9   3   1      707.90      725.09     12.67 o
  10   3   1       23.35       26.87      2.60 o
  11   3   1       34.45       29.41      4.12 o
  12   3   1       17.86       20.09      5.57 o
  13   3   1        9.29        8.86      3.71 o
  14   3   1        0.25       -3.25      3.37 o
 -14   4   1        0.93        4.39      5.91 o
 -13   4   1        0.43        6.42      5.84 o
 -12   4   1        2.16        6.37      5.72 o
 -11   4   1        1.39        1.58      3.98 o
 -10   4   1       68.45       61.98      5.96 o
  -9   4   1        5.16        2.23      2.14 o
  -8   4   1      428.95      421.47      8.74 o
  -7   4   1       27.97       27.83      1.54 o
  -6   4   1       30.83       33.24      1.65 o
  -5   4   1      296.42      350.17      6.68 o
  -4   4   1      636.43      642.54      9.87 o
  -3   4   1      332.35      397.93      6.65 o
  -2   4   1        0.28       -1.07      1.09 o
  -1   4   1      310.92      365.46      6.71 o
   0   4   1      349.52      339.22      5.60 o
   1   4   1      153.18      162.41      2.84 o
   2   4   1        5.89        3.55      0.56 o
   3   4   1       92.95      100.51      1.87 o
   4   4   1     1963.45     2099.71     27.39 o
   5   4   1       64.05       65.27      1.88 o
   6   4   1       27.53       34.91      1.74 o
   7   4   1      286.26      288.09      5.66 o
   8   4   1      205.78      207.08      5.12 o
   9   4   1      711.08      692.44     12.82 o
  10   4   1        6.01        3.53      1.68 o
  11   4   1        3.81        4.52      2.75 o
  12   4   1        0.33       -2.81      4.13 o
  13   4   1        0.03       -2.83      2.87 o
  14   4   1       26.84       33.14      9.03 o
 -13   5   1        6.36       -0.68      5.07 o
 -12   5   1        0.17       -1.19      4.39 o
 -11   5   1        9.35        2.62      4.71 o
 -10   5   1        0.41       -0.52      1.87 o
  -9   5   1        0.08       -0.02      1.71 o
  -8   5   1        1.79       -0.33      1.70 o
  -7   5   1       26.36       23.93      1.80 o
  -6   5   1       87.20       74.68      2.69 o
  -5   5   1        0.07        0.38      0.96 o
  -4   5   1     1209.02     1199.98     21.17 o
  -3   5   1      504.64      491.70     10.25 o
  -2   5   1       46.40       51.98      2.28 o
  -1   5   1       45.40       44.80      3.83 o
   0   5   1      136.98      142.10      3.86 o
   1   5   1     1382.15     1511.17     20.62 o
   2   5   1      227.40      249.24      3.67 o
   3   5   1     1673.85     1859.79     21.68 o
   4   5   1       81.73       92.98      1.91 o
   5   5   1        4.18        3.41      0.87 o
   6   5   1        8.35        9.96      1.14 o
   7   5   1       21.42       23.62      1.57 o
   8   5   1      247.19      233.70      5.06 o
   9   5   1       99.75      104.89      5.87 o
  10   5   1       33.80       37.20      2.24 o
  11   5   1        6.52        9.07      2.56 o
  12   5   1        8.58        9.83      6.03 o
  13   5   1        9.16       13.70      6.93 o
 -13   6   1        0.01        1.47      5.70 o
 -12   6   1        8.41       -0.09      5.02 o
 -11   6   1        4.48       -1.37      3.58 o
 -10   6   1       28.12       26.56      3.40 o
  -9   6   1       92.64       72.14      3.66 o
  -8   6   1       12.67       11.70      2.17 o
  -7   6   1        0.01        2.07      1.24 o
  -6   6   1      139.10      134.28      3.76 o
  -5   6   1      592.04      626.09     12.93 o
  -4   6   1      321.10      329.20      8.43 o
  -3   6   1      235.43      223.23      5.77 o
  -2   6   1       80.41       75.74      2.85 o
  -1   6   1      135.78      152.57      3.22 o
   0   6   1      751.86      824.61     12.77 o
   1   6   1      182.63      220.32      3.82 o
   2   6   1     1059.99     1212.61     15.84 o
   3   6   1      140.67      155.97      2.89 o
   4   6   1      168.96      185.85      3.04 o
   5   6   1      198.52      214.54      4.34 o
   6   6   1        7.83        9.72      1.52 o
   7   6   1      315.96      306.31      7.96 o
   8   6   1       19.41       16.09      2.66 o
   9   6   1       42.19       42.56      3.52 o
  10   6   1      159.47      176.56     10.16 o
  11   6   1       21.72       26.45      5.51 o
  12   6   1       16.87       21.16      7.28 o
  13   6   1        0.05        1.99      6.14 o
 -13   7   1        4.66        8.90      6.34 o
 -12   7   1        4.70        2.21      6.17 o
 -11   7   1        0.56       -0.73      3.00 o
 -10   7   1        0.81        2.94      2.30 o
  -9   7   1        0.08       -1.59      1.88 o
  -8   7   1       21.64       17.93      3.08 o
  -7   7   1       43.29       44.78      2.65 o
  -6   7   1      176.23      181.79      4.71 o
  -5   7   1       14.57       21.13      2.47 o
  -4   7   1        0.79        0.62      1.59 o
  -3   7   1        7.99        6.92      1.48 o
  -2   7   1       65.11       67.64      4.92 o
  -1   7   1       20.42       16.36      2.32 o
   0   7   1       10.10       11.12      0.92 o
   1   7   1     1533.98     1637.06     22.44 o
   2   7   1       20.65       19.68      3.35 o
   3   7   1      763.55      845.24     13.34 o
   4   7   1       99.70       91.27      2.55 o
   5   7   1     2454.22     2461.84     35.04 o
   6   7   1      205.76      192.62      5.78 o
   7   7   1        0.13        2.58      2.45 o
   8   7   1       52.43       52.39      3.88 o
   9   7   1       40.25       36.76      3.69 o
  10   7   1      110.19      109.87      8.50 o
  11   7   1        5.30       -0.14      3.38 o
  12   7   1        0.04       -4.30      4.30 o
  13   7   1        0.18       -5.58      5.58 o
 -12   8   1        0.08       -2.83      5.77 o
 -11   8   1       37.36       36.28      5.24 o
 -10   8   1      111.33      126.19      9.08 o
  -9   8   1       85.97       83.46      5.54 o
  -8   8   1       10.63        9.42      2.90 o
  -7   8   1      213.74      213.53      7.13 o
  -6   8   1        5.99        2.77      2.11 o
  -5   8   1       35.42       38.83      3.79 o
  -4   8   1        0.42        1.71      1.82 o
  -3   8   1        0.11        1.61      1.67 o
  -2   8   1       11.23       13.90      1.41 o
  -1   8   1        9.86       13.56      2.33 o
   0   8   1      958.94     1038.69     16.11 o
   1   8   1      409.56      465.59      7.31 o
   2   8   1        1.77        0.98      1.00 o
   3   8   1       32.23       30.00      1.57 o
   4   8   1       82.32       89.78      9.48 o
   5   8   1        0.40        2.60      1.40 o
   6   8   1      467.39      457.11     11.01 o
   7   8   1        6.82       15.73      3.23 o
   8   8   1        0.50       -1.03      2.20 o
   9   8   1        7.90        7.67      3.23 o
  10   8   1        2.33        0.77      3.14 o
  11   8   1        0.01        4.15      4.52 o
  12   8   1        1.78       -3.08      6.18 o
 -12   9   1        0.28       -0.96      4.77 o
 -11   9   1        1.96        3.37      3.54 o
 -10   9   1        0.07       -1.27      3.42 o
  -9   9   1       38.99       34.59     11.57 o
  -8   9   1       45.61       41.74      5.75 o
  -7   9   1       92.42       96.06      7.27 o
  -6   9   1       54.59       57.90      5.75 o
  -5   9   1        3.80        4.68      2.34 o
  -4   9   1       42.17       40.33      4.64 o
  -3   9   1      158.72      160.08     15.72 o
  -2   9   1        3.69        6.60      1.61 o
  -1   9   1       69.64       86.78      7.11 o
   0   9   1       41.94       41.30      1.67 o
   1   9   1      412.70      428.50      6.96 o
   2   9   1       74.54       73.54      4.15 o
   3   9   1        3.21        3.15      1.00 o
   4   9   1       78.52       75.30      4.77 o
   5   9   1      117.06      115.38     23.13 o
   6   9   1      427.60      408.62     16.11 o
   7   9   1       43.99       37.85      4.11 o
   8   9   1       15.12       13.61      3.60 o
   9   9   1        2.45        2.08      3.47 o
  10   9   1        0.33       -3.61      3.61 o
  11   9   1        2.88        3.24      4.51 o
  12   9   1        9.08        7.51      7.71 o
 -12  10   1        1.36        3.82      7.06 o
 -11  10   1        7.73        6.01      4.16 o
 -10  10   1        0.38       -3.81      3.81 o
  -9  10   1        3.34        1.20      3.79 o
  -8  10   1        0.44       -0.87      3.51 o
  -7  10   1       51.52       50.00      5.81 o
  -6  10   1      131.91      131.40      8.38 o
  -5  10   1        3.19        5.88      3.62 o
  -4  10   1      137.57      136.76     21.37 o
  -3  10   1      392.32      405.80     11.45 o
  -2  10   1      227.55      226.95      7.46 o
  -1  10   1        6.82        8.65      4.02 o
   0  10   1       96.58      103.77      2.97 o
   1  10   1       39.16       38.24      2.71 o
   2  10   1       45.52       44.44      3.93 o
   3  10   1      200.41       -0.91     82.61 o
   4  10   1      415.70      397.29     11.29 o
   5  10   1        6.90        8.06      2.45 o
   6  10   1        0.08       -1.31      3.04 o
   7  10   1        0.01       -2.86      2.86 o
   8  10   1       10.82       13.48      4.19 o
   9  10   1        0.37        1.38      3.32 o
  10  10   1       44.49       43.40      5.62 o
  11  10   1       24.43       27.86      6.45 o
 -11  11   1        4.75        8.70      4.53 o
 -10  11   1       11.70        5.04      4.91 o
  -9  11   1       40.68       58.21      9.70 o
  -8  11   1        0.82        1.78      4.94 o
  -7  11   1        0.08       -1.03      3.31 o
  -6  11   1       96.08       88.91     17.44 o
  -5  11   1       39.99       44.57     21.63 o
  -4  11   1      617.57      626.17     16.38 o
  -3  11   1      320.64      340.12     47.57 o
  -2  11   1     1259.65     1235.46     27.77 o
  -1  11   1       31.06       29.39      4.50 o
   0  11   1      574.03      565.71     13.49 o
   1  11   1      954.26      977.27     16.80 o
   2  11   1        8.85       10.83      4.41 o
   3  11   1       68.18       70.27      7.93 o
   4  11   1      136.08      125.84     19.06 o
   5  11   1       20.74       14.28      9.70 o
   6  11   1       42.35       35.16     31.02 o
   7  11   1        0.04       -1.26      3.50 o
   8  11   1        8.52       12.76      4.63 o
   9  11   1        1.66       -0.65      3.41 o
  10  11   1       49.18       65.83      6.43 o
  11  11   1        1.24        2.96      4.07 o
 -10  12   1        9.02        2.24      7.23 o
  -9  12   1       13.83        5.70      6.55 o
  -8  12   1        4.57       12.46      6.80 o
  -7  12   1       21.82       13.70      6.96 o
  -6  12   1        0.59       -1.95      5.09 o
  -5  12   1       64.19       73.37     23.00 o
  -4  12   1       33.64       39.13      7.28 o
  -3  12   1      136.79      142.06     29.36 o
  -2  12   1       23.74       28.82      5.18 o
  -1  12   1      298.18      272.67      8.13 o
   0  12   1      242.80      241.78      7.20 o
   1  12   1        6.83        8.66      1.57 o
   2  12   1       11.51        9.23      2.00 o
   3  12   1        8.15       13.73     18.85 o
   4  12   1       13.81       10.72     12.72 o
   5  12   1        2.12       -4.22     19.93 o
   6  12   1        2.56       38.03    103.41 o
   7  12   1        7.27        0.23      5.23 o
   8  12   1       38.94       39.62      9.20 o
   9  12   1        0.79       -2.41      6.06 o
  10  12   1        3.81       11.84      7.17 o
  -9  13   1       18.16       15.00      7.87 o
  -8  13   1        4.89       11.04      7.17 o
  -7  13   1        1.00       -4.81      4.81 o
  -6  13   1       32.88       28.20      8.26 o
  -5  13   1      177.74      186.05     14.96 o
  -4  13   1        0.13        8.83     11.53 o
  -3  13   1       94.53       32.84    106.38 o
  -2  13   1        0.81        1.15      5.12 o
  -1  13   1       61.78       59.99      4.65 o
   0  13   1       11.70        8.78      1.95 o
   1  13   1        0.50        1.85      3.05 o
   2  13   1       36.88       36.51      6.11 o
   3  13   1      116.24      114.29      9.99 o
   4  13   1       19.46       22.66      6.52 o
   5  13   1        1.14        1.79     20.36 o
   6  13   1        2.54        5.94      5.78 o
   7  13   1        0.17        4.47      5.84 o
   8  13   1        5.48        1.89      6.11 o
   9  13   1       37.88       48.70     10.68 o
  -9  14   1        9.81       10.44      7.36 o
  -8  14   1        0.20        0.20      6.37 o
  -7  14   1       36.48       31.37      8.84 o
  -6  14   1        6.89        2.41      6.03 o
  -5  14   1       70.61       65.78      9.85 o
  -4  14   1       13.42       16.93      6.25 o
  -3  14   1        0.36        1.02      4.65 o
  -2  14   1       24.81       33.53      6.76 o
  -1  14   1       87.28       91.55      8.69 o
   0  14   1       33.75       33.91      3.22 o
   1  14   1        4.56        4.43      2.01 o
   2  14   1       19.78       25.18      5.55 o
   3  14   1       66.43       77.31      9.06 o
   4  14   1       15.39       17.28      6.04 o
   5  14   1        0.28       -2.98      5.10 o
   6  14   1        7.76        7.23      6.21 o
   7  14   1       27.90       26.51      8.13 o
   8  14   1       10.30       20.21      8.70 o
  -7  15   1        3.46        0.25      5.91 o
  -6  15   1        9.75       27.19      8.16 o
  -5  15   1       26.81        3.46      6.06 o
  -4  15   1        3.27        1.24      5.24 o
  -3  15   1        0.07       -1.90      5.13 o
  -2  15   1        1.92       -3.99      4.62 o
  -1  15   1        8.29        9.74      4.95 o
   0  15   1       12.67       13.46      2.38 o
   1  15   1        0.02        1.01      4.17 o
   2  15   1       26.06       29.00      6.17 o
   3  15   1       11.39       14.47      5.94 o
   4  15   1       44.77       68.25      9.55 o
   5  15   1        2.24        1.84      6.42 o
   6  15   1       27.75       33.02      8.47 o
   7  15   1       40.68       41.57      9.72 o
  -6  16   1        4.53        6.06      6.01 o
  -5  16   1        2.40        2.09      5.15 o
  -4  16   1        3.12       -4.20      5.40 o
  -3  16   1        0.03        1.93      5.19 o
  -2  16   1       12.99        5.84      5.30 o
  -1  16   1       42.33       49.01      6.91 o
   0  16   1        2.77        8.61      4.07 o
   1  16   1        8.32        6.04      3.66 o
   2  16   1        0.17        2.69      4.16 o
   3  16   1        0.01        0.85      5.23 o
   4  16   1       27.68       34.92      8.12 o
   5  16   1        0.13       -4.98      4.98 o
   6  16   1        0.00        0.87      5.67 o
  -4  17   1        4.29       -2.10      6.11 o
  -3  17   1        3.58        7.84      6.49 o
  -2  17   1        0.22       -0.25      5.12 o
  -1  17   1       15.87       20.68      5.75 o
   0  17   1        4.21        0.23      3.43 o
   1  17   1       32.18       34.01      4.24 o
   2  17   1       19.62       15.49      5.60 o
   3  17   1        6.01        2.50      5.47 o
   4  17   1        1.04        0.83      5.95 o
 -14   0   2       15.60       32.11      7.02 o
 -13   0   2       46.71       71.98      8.38 o
 -12   0   2        1.14        3.86      4.28 o
 -11   0   2       14.40       15.83      3.77 o
 -10   0   2        1.54        2.18      2.75 o
  -9   0   2       35.79       32.92      2.75 o
  -8   0   2      302.46      317.50      7.11 o
  -7   0   2      622.86      599.19     11.21 o
  -6   0   2      497.53      452.55      7.88 o
  -5   0   2     3353.65     3375.23     42.00 o
  -4   0   2     1118.91     1209.74     16.65 o
  -3   0   2     5095.40     4699.70     61.53 o
  -2   0   2    19465.44    14540.64    309.11 o
  -1   0   2    11083.74     8631.46    189.92 o
   0   0   2       53.01       71.71      2.45 o
   1   0   2     9935.96     7943.80    213.01 o
   2   0   2    11641.60     9233.47    242.73 o
   3   0   2      108.62       76.61     14.26 o
   4   0   2      160.07      164.16      7.03 o
   5   0   2        0.18        0.12      0.99 o
   6   0   2     1249.53     1395.21     37.89 o
   7   0   2      603.96      649.21     17.74 o
   8   0   2      295.51      290.25      7.35 o
   9   0   2      245.36      224.45      7.98 o
  10   0   2      106.02      105.41      6.95 o
  11   0   2        1.25       -0.60      3.88 o
  12   0   2        5.10        3.37      4.85 o
  13   0   2        5.26        2.24      5.49 o
  14   0   2        1.44       -3.63      5.91 o
 -14   1   2        3.31        5.23      3.80 o
 -13   1   2        5.39        0.55      3.35 o
 -12   1   2        2.21        0.37      5.12 o
 -11   1   2       14.91       10.82      3.84 o
 -10   1   2       68.17       63.81      3.14 o
  -9   1   2      397.61      394.56      6.38 o
  -8   1   2       44.06       47.26      2.48 o
  -7   1   2      301.18      304.53      4.55 o
  -6   1   2     1414.39     1501.83     17.01 o
  -5   1   2      200.31      243.57      3.36 o
  -4   1   2      484.96      452.52      4.92 o
  -3   1   2      155.17      178.32      2.07 o
  -2   1   2     8738.88     7633.27     67.64 o
  -1   1   2    12303.02     9626.13    128.79 o
   0   1   2     2422.10     2294.97     27.45 o
   1   1   2     5147.50     4493.15     50.42 o
   2   1   2     4694.11     4351.51     51.62 o
   3   1   2      310.03      300.35      4.66 o
   4   1   2      518.72      517.14      8.74 o
   5   1   2       53.03       51.85      1.82 o
   6   1   2      708.41      691.58     18.07 o
   7   1   2       80.76       84.45      2.58 o
   8   1   2       45.98       43.41      1.95 o
   9   1   2      125.74      142.62      6.35 o
  10   1   2      261.52      260.24      8.92 o
  11   1   2       67.70       74.72      5.97 o
  12   1   2       13.82       13.80      4.04 o
  13   1   2        1.32       -2.72      3.75 o
  14   1   2        0.01        4.73      4.15 o
 -14   2   2        7.90       14.49      3.34 o
 -13   2   2        2.61        3.62      3.18 o
 -12   2   2       19.66       16.88      4.94 o
 -11   2   2        9.06        9.34      2.52 o
 -10   2   2        6.40        6.57      1.72 o
  -9   2   2      372.91      383.68      6.96 o
  -8   2   2       29.05       22.07      1.33 o
  -7   2   2      397.87      409.34      5.42 o
  -6   2   2      428.53      451.90      5.43 o
  -5   2   2      243.70      231.16      3.08 o
  -4   2   2       81.46       74.91      1.67 o
  -3   2   2     3131.68     3031.54     33.60 o
  -2   2   2     1144.85     1138.34     14.50 o
  -1   2   2       77.96       90.17      1.94 o
   0   2   2     3657.68     3348.30     37.74 o
   1   2   2     5175.63     4664.50     53.82 o
   2   2   2     4734.42     4316.96     51.45 o
   3   2   2      323.82      301.66      4.35 o
   4   2   2      755.90      769.56     11.40 o
   5   2   2      596.89      650.92     10.86 o
   6   2   2      829.50      853.49     13.40 o
   7   2   2      118.21      112.96      4.22 o
   8   2   2        1.24        0.79      1.13 o
   9   2   2        0.80        1.42      1.77 o
  10   2   2       17.69       21.10      2.53 o
  11   2   2       65.60       66.27      5.87 o
  12   2   2        9.26        8.47      3.75 o
  13   2   2        0.00       -3.35      3.35 o
  14   2   2        0.49        2.10      4.75 o
 -14   3   2       21.91       31.68      7.73 o
 -13   3   2        9.51       10.76      6.14 o
 -12   3   2        2.05        4.11      4.93 o
 -11   3   2        2.10        1.23      3.27 o
 -10   3   2       70.98       69.40      4.51 o
  -9   3   2     1347.24     1342.93     19.88 o
  -8   3   2      170.59      170.44      3.81 o
  -7   3   2       38.20       51.97      1.89 o
  -6   3   2      178.80      186.15      3.37 o
  -5   3   2      260.03      253.31      3.95 o
  -4   3   2     1372.19     1430.25     16.93 o
  -3   3   2      721.46      725.47     10.87 o
  -2   3   2      414.48      435.12      6.55 o
  -1   3   2      415.55      459.51      6.43 o
   0   3   2       79.48       64.60      4.64 o
   1   3   2     3858.93     3517.27     46.87 o
   2   3   2     1439.63     1468.62     18.31 o
   3   3   2      340.83      327.12      4.38 o
   4   3   2       39.40       45.20      1.54 o
   5   3   2        0.10        1.81      0.91 o
   6   3   2      347.50      353.01      6.78 o
   7   3   2       15.97       13.49      1.48 o
   8   3   2       30.49       29.90      2.92 o
   9   3   2       24.74       24.42      2.39 o
  10   3   2        0.00       -1.31      1.77 o
  11   3   2        1.45        1.32      2.97 o
  12   3   2        2.72        5.37      4.93 o
  13   3   2        0.68       -1.09      3.60 o
  14   3   2        6.26        3.87      5.04 o
 -14   4   2        0.01        0.85      5.30 o
 -13   4   2        2.84       11.01      5.91 o
 -12   4   2        3.78        3.96      4.93 o
 -11   4   2        0.58        2.35      3.54 o
 -10   4   2       14.05       17.69      3.11 o
  -9   4   2      353.24      349.10      7.41 o
  -8   4   2      205.71      206.81      5.47 o
  -7   4   2       96.91      102.12      2.77 o
  -6   4   2        0.11       -0.28      0.88 o
  -5   4   2       52.82       65.39      1.96 o
  -4   4   2      363.08      388.10      6.73 o
  -3   4   2       57.47       70.48      2.83 o
  -2   4   2        7.92        8.87      1.09 o
  -1   4   2       15.74       20.26      1.15 o
   0   4   2     1307.58     1320.17     15.97 o
   1   4   2       73.24       76.27      3.93 o
   2   4   2     3977.63     3907.93     42.41 o
   3   4   2      353.97      376.26      6.25 o
   4   4   2      273.33      263.23      4.72 o
   5   4   2     1433.17     1467.17     19.50 o
   6   4   2      202.90      207.63      5.29 o
   7   4   2        9.36        9.65      1.39 o
   8   4   2       42.01       46.32      2.65 o
   9   4   2       70.96       74.16      3.40 o
  10   4   2       14.91       17.38      2.46 o
  11   4   2        5.29        7.79      3.20 o
  12   4   2        0.18        4.64      3.36 o
  13   4   2        0.00       -2.15      3.63 o
 -13   5   2        0.46       -0.03      5.01 o
 -12   5   2        2.22        8.72      5.46 o
 -11   5   2        4.07        0.90      3.27 o
 -10   5   2      115.34      116.11      5.51 o
  -9   5   2        2.65        0.87      2.48 o
  -8   5   2       18.56       16.93      1.93 o
  -7   5   2       28.61       28.60      1.87 o
  -6   5   2        2.86        2.33      1.06 o
  -5   5   2      307.42      328.66      6.20 o
  -4   5   2      385.20      442.34     10.77 o
  -3   5   2       69.51       66.08      2.81 o
  -2   5   2       71.69       81.76      3.42 o
  -1   5   2     2243.42     2223.25     36.20 o
   0   5   2      152.80      172.26      3.04 o
   1   5   2      165.60      170.31      7.27 o
   2   5   2      127.57      118.94      2.28 o
   3   5   2      271.85      288.90      4.21 o
   4   5   2        0.10        4.39      0.76 o
   5   5   2      269.48      276.45      4.95 o
   6   5   2       20.92       23.72      1.52 o
   7   5   2        0.16       -0.11      1.08 o
   8   5   2       99.53       89.81      3.30 o
   9   5   2       80.53       82.53      3.53 o
  10   5   2        2.44        1.53      1.86 o
  11   5   2        0.13       -2.34      2.34 o
  12   5   2        5.10        7.62      5.55 o
  13   5   2        5.82        0.60      3.01 o
 -13   6   2        1.66        8.75      6.46 o
 -12   6   2        0.19       -4.56      4.56 o
 -11   6   2        1.14        1.33      3.04 o
 -10   6   2       13.38        8.53      2.70 o
  -9   6   2        9.94        4.28      2.06 o
  -8   6   2        2.97       -1.37      1.37 o
  -7   6   2      182.32      177.19      4.25 o
  -6   6   2        5.37        5.99      1.37 o
  -5   6   2      108.62      125.72      4.81 o
  -4   6   2       24.82       33.04      2.90 o
  -3   6   2      173.64      183.09      5.12 o
  -2   6   2      197.78      210.98      5.72 o
  -1   6   2      855.05      893.27     17.15 o
   0   6   2       56.63       58.93      5.17 o
   1   6   2       80.87       92.93      6.39 o
   2   6   2      175.29      197.41      3.44 o
   3   6   2       30.14       33.31      2.28 o
   4   6   2      610.55      682.96      8.83 o
   5   6   2       12.58       15.59      1.34 o
   6   6   2        0.72        2.12      1.03 o
   7   6   2       24.99       25.32      1.92 o
   8   6   2       88.76       82.26      3.24 o
   9   6   2        5.28        4.95      1.60 o
  10   6   2        9.27        7.01      4.73 o
  11   6   2       52.24       53.80      6.82 o
  12   6   2        5.16        6.55      5.97 o
  13   6   2       20.33       21.94      8.36 o
 -13   7   2       17.92       25.54      7.73 o
 -12   7   2        6.78        7.49      4.56 o
 -11   7   2        0.78        5.16      3.44 o
 -10   7   2        2.09       -2.35      2.35 o
  -9   7   2       31.62       28.18      3.21 o
  -8   7   2       78.52       62.50      3.72 o
  -7   7   2       19.05       18.27      2.06 o
  -6   7   2        0.52        3.64      1.41 o
  -5   7   2        0.00       -0.61      1.56 o
  -4   7   2        1.32       -0.32      1.56 o
  -3   7   2        0.06       -0.09      1.19 o
  -2   7   2       57.43       60.53      2.84 o
  -1   7   2      971.18      992.76     19.10 o
   0   7   2      350.60      442.34      8.74 o
   1   7   2        1.39        2.17      0.80 o
   2   7   2      567.67      612.91      9.94 o
   3   7   2      285.64      314.91      5.38 o
   4   7   2      186.39      198.36      3.52 o
   5   7   2      216.91      209.38      3.77 o
   6   7   2      290.62      294.72      6.21 o
   7   7   2      221.35      227.29      5.92 o
   8   7   2        0.30       -0.15      1.34 o
   9   7   2       47.51       46.81      4.54 o
  10   7   2        1.89        1.87      4.15 o
  11   7   2       19.06       25.63      5.87 o
  12   7   2       13.96       17.39      7.33 o
  13   7   2        0.61        1.08      6.97 o
 -12   8   2        0.09        6.66      4.32 o
 -11   8   2        4.77        4.37      3.51 o
 -10   8   2        3.17        2.46      3.48 o
  -9   8   2       13.98       13.73      3.34 o
  -8   8   2       46.44       51.14      4.30 o
  -7   8   2      394.87      393.67     11.32 o
  -6   8   2        8.46        2.75      2.78 o
  -5   8   2       16.37       17.05      2.55 o
  -4   8   2        8.46        6.16      2.18 o
  -3   8   2        0.01       -0.73      1.24 o
  -2   8   2      199.59      215.24      5.95 o
  -1   8   2        4.00        2.44      2.56 o
   0   8   2       26.41       28.67      3.52 o
   1   8   2       64.82       60.22      1.95 o
   2   8   2       30.95       42.85      2.83 o
   3   8   2      273.99      300.45      5.35 o
   4   8   2      230.27      239.60      6.26 o
   5   8   2      783.46      787.04     11.12 o
   6   8   2      212.26      206.71      9.66 o
   7   8   2      469.54      459.28     11.76 o
   8   8   2       11.92        7.97      2.65 o
   9   8   2        0.15       -0.51      2.17 o
  10   8   2        4.73        4.99      4.05 o
  11   8   2       12.11       -0.57      4.33 o
  12   8   2       18.24       15.68      7.84 o
 -12   9   2       14.51       11.93     10.56 o
 -11   9   2        0.32       -3.41      3.41 o
 -10   9   2       20.66       24.65      5.53 o
  -9   9   2        4.52        7.52      3.09 o
  -8   9   2      220.40      230.23     10.10 o
  -7   9   2       37.27       45.54      4.07 o
  -6   9   2      299.85      295.81     12.56 o
  -5   9   2      740.20      727.33     18.27 o
  -4   9   2        1.30        3.73      2.49 o
  -3   9   2       48.20       47.64      5.98 o
  -2   9   2      269.48      269.98      7.15 o
  -1   9   2       22.96       26.00      2.29 o
   0   9   2      140.50      160.80     12.03 o
   1   9   2      285.91      282.17      6.78 o
   2   9   2       12.74       17.47      2.68 o
   3   9   2      222.29      232.31      4.84 o
   4   9   2        0.05       -1.10      1.10 o
   5   9   2       13.34       11.17      3.41 o
   6   9   2      236.96      209.73     12.16 o
   7   9   2       81.70       84.66      6.28 o
   8   9   2        5.24        5.24      2.47 o
   9   9   2        0.83        3.36      3.10 o
  10   9   2       14.37       21.91      5.57 o
  11   9   2        3.33        2.96      6.61 o
  12   9   2       12.68       28.09      6.39 o
 -12  10   2        4.93       11.47      8.21 o
 -11  10   2        4.24        9.15      4.37 o
 -10  10   2       13.73       10.77      5.35 o
  -9  10   2       25.05       33.49      6.78 o
  -8  10   2       35.03       27.80      5.34 o
  -7  10   2      198.46      193.98     16.53 o
  -6  10   2       10.83        9.37      4.09 o
  -5  10   2     1362.56     1355.72     39.37 o
  -4  10   2        4.84        9.32      2.65 o
  -3  10   2      126.71      150.82     24.81 o
  -2  10   2      399.54      384.13      9.35 o
  -1  10   2      734.01      736.46     14.89 o
   0  10   2      380.86      408.03      7.99 o
   1  10   2       89.98       98.59      2.73 o
   2  10   2        1.19        0.87      1.15 o
   3  10   2       23.92       25.53      3.47 o
   4  10   2        5.82        3.55      5.74 o
   5  10   2      118.16      112.29     27.41 o
   6  10   2       18.36       11.82      9.13 o
   7  10   2      102.72       93.97     33.30 o
   8  10   2       11.81       14.66      3.00 o
   9  10   2       11.20       13.37      4.33 o
  10  10   2       11.69       12.63      5.37 o
  11  10   2        7.96        2.98      5.12 o
 -11  11   2        0.90       -0.44      5.04 o
 -10  11   2        0.71       -2.14      4.28 o
  -9  11   2       31.38       29.75      6.23 o
  -8  11   2        1.31        0.40      4.02 o
  -7  11   2        1.23        2.85      3.57 o
  -6  11   2      385.62      366.23     18.63 o
  -5  11   2      157.97      128.99     87.02 o
  -4  11   2       41.43       41.43      5.17 o
  -3  11   2      787.32      833.21     20.33 o
  -2  11   2       93.61       93.33      5.90 o
  -1  11   2       90.08       87.23     10.10 o
   0  11   2        9.02        7.29      1.42 o
   1  11   2       93.27       95.30      3.24 o
   2  11   2       52.17       58.34      8.52 o
   3  11   2        8.55        8.49      1.59 o
   4  11   2       70.80      -27.38     98.24 o
   5  11   2       27.18       31.95      4.03 o
   6  11   2       84.57      -29.88     96.25 o
   7  11   2       13.18       18.79      6.62 o
   8  11   2        0.89       -3.15      3.86 o
   9  11   2        0.31       -2.62      3.91 o
  10  11   2        1.49       -0.36      3.66 o
  11  11   2        4.83       -0.30      4.84 o
 -10  12   2        8.73       17.71      6.07 o
  -9  12   2       12.25        1.15      4.75 o
  -8  12   2       19.15       17.69      5.32 o
  -7  12   2       28.14       25.07      7.78 o
  -6  12   2        1.68        1.42      5.67 o
  -5  12   2      154.55      164.42     14.27 o
  -4  12   2       28.48       34.00      7.50 o
  -2  12   2       25.19       15.85      7.58 o
  -1  12   2        3.96        2.77      2.11 o
   0  12   2        0.24       -0.93      1.31 o
   1  12   2      195.25      196.02      4.92 o
   2  12   2        8.53        5.20      2.39 o
   3  12   2       21.85       21.31     15.09 o
   4  12   2        2.95        0.65     11.08 o
   5  12   2        7.66        5.99     10.09 o
   6  12   2        0.27       -5.05     16.09 o
   7  12   2        1.47        0.62      5.43 o
   8  12   2        9.26       10.51      7.10 o
   9  12   2        0.15       -2.80      6.31 o
  10  12   2       19.81       21.61      9.11 o
  -9  13   2        1.46       15.72      8.02 o
  -8  13   2        5.55        6.99      6.94 o
  -7  13   2        2.15        1.30      5.69 o
  -6  13   2        0.74       -2.04      5.29 o
  -5  13   2        7.59        9.52      6.25 o
  -4  13   2       97.12      113.04     11.33 o
  -3  13   2      173.11      179.52     43.80 o
  -2  13   2       18.86       13.37      5.46 o
  -1  13   2       65.11       68.73      8.10 o
   0  13   2       40.77       33.17      4.92 o
   1  13   2      105.21       88.20      5.27 o
   2  13   2       51.30       43.88      2.93 o
   3  13   2       22.53       20.95      5.60 o
   4  13   2       59.43       60.97      8.15 o
   5  13   2        0.35       -7.36     30.65 o
   6  13   2       11.16       15.54      6.96 o
   7  13   2        0.00       -4.48      4.48 o
   8  13   2        0.00       -0.96      5.81 o
   9  13   2       19.64       25.59      8.72 o
  -8  14   2       15.70       16.09      8.39 o
  -7  14   2       18.63       18.13      8.02 o
  -6  14   2       22.86       26.78      8.24 o
  -5  14   2        0.11        1.34      5.87 o
  -4  14   2        6.86        3.94      5.04 o
  -3  14   2        3.03       -0.56      4.44 o
  -2  14   2       13.40       14.28      5.30 o
  -1  14   2        1.50       -3.90      3.90 o
   0  14   2        4.87       -0.60      3.71 o
   1  14   2        8.46       10.89      2.76 o
   2  14   2       42.24       38.17      3.53 o
   3  14   2        3.41        1.72      4.56 o
   4  14   2       10.91       14.35      5.89 o
   5  14   2        6.86       14.56      6.28 o
   6  14   2       48.00       53.43      9.28 o
   7  14   2       48.23       70.23     10.76 o
   8  14   2       16.76       26.13      8.75 o
  -7  15   2        0.09       -2.86      5.72 o
  -6  15   2        0.46       -2.83      6.06 o
  -5  15   2        1.67       -1.36      5.67 o
  -4  15   2       10.74        1.84      5.95 o
  -3  15   2        0.44       -1.14      5.09 o
  -2  15   2       28.32       24.36      6.96 o
  -1  15   2       13.38       13.28      5.47 o
   0  15   2        0.01        3.90      4.17 o
   1  15   2        4.17       -0.42      2.41 o
   2  15   2       13.55       11.97      4.76 o
   3  15   2        3.20       -0.36      4.50 o
   4  15   2        0.34        3.63      5.29 o
   5  15   2      267.52      316.98     19.91 o
   6  15   2       22.71       23.03      7.90 o
   7  15   2        3.09        7.31      6.96 o
  -6  16   2        0.09       -1.39      6.14 o
  -5  16   2        3.97       -5.32      5.32 o
  -4  16   2        6.45       -0.23      6.25 o
  -3  16   2       10.78       15.72      6.88 o
  -2  16   2        4.29        5.84      5.94 o
  -1  16   2        1.83        2.95      4.96 o
   0  16   2        4.26        4.19      4.56 o
   1  16   2       14.44       20.40      2.71 o
   2  16   2        5.92        5.89      4.19 o
   3  16   2        0.29       -4.24      4.24 o
   4  16   2       56.65       80.37      9.83 o
   5  16   2        6.98        5.57      6.77 o
   6  16   2        2.73        3.28      6.42 o
  -4  17   2        2.98        2.60      6.72 o
  -3  17   2        1.02       -5.35      5.35 o
  -2  17   2       11.64        9.80      6.23 o
  -1  17   2        4.69       -0.74      5.24 o
   0  17   2       11.93       10.17      4.70 o
   2  17   2       19.53       11.39      4.68 o
   3  17   2       22.69       17.84      6.18 o
 -14   1   3       12.07       20.46      4.02 o
 -13   1   3       27.46       42.77      4.61 o
 -12   1   3        0.14        1.89      2.88 o
 -11   1   3       10.71       14.48      2.78 o
 -10   1   3        0.08       -0.37      1.39 o
  -9   1   3        0.29       -1.26      1.26 o
  -8   1   3      302.28      284.43      4.45 o
  -7   1   3      730.59      738.10      8.62 o
  -6   1   3       10.22       11.23      0.90 o
  -5   1   3     2532.65     2482.47     24.79 o
  -4   1   3      387.14      400.30      4.64 o
  -3   1   3       57.94       54.70      1.17 o
  -2   1   3     1411.88     1460.54     15.69 o
  -1   1   3     2349.20     2346.23     26.73 o
   0   1   3     2022.05     1901.34     21.68 o
   1   1   3     3267.87     3175.93     33.04 o
   2   1   3      420.11      438.88      5.52 o
   3   1   3     2228.34     2159.17     29.94 o
   4   1   3       55.44       65.32      3.37 o
   5   1   3     1203.65     1295.25     22.58 o
   6   1   3       24.63       22.37      1.80 o
   7   1   3        1.26        2.50      0.98 o
   8   1   3        4.88        3.69      1.25 o
   9   1   3       56.55       51.54      5.04 o
  10   1   3       39.80       38.63      3.42 o
  11   1   3        9.45       13.97      5.50 o
  12   1   3        7.54        7.11      3.68 o
  13   1   3        5.93       -2.49      3.71 o
  14   1   3        8.14        7.75      4.40 o
 -14   2   3        0.68        1.55      6.23 o
 -13   2   3        2.05       10.00      6.34 o
 -12   2   3       56.95       56.11      4.35 o
 -11   2   3       47.66       50.27      2.91 o
 -10   2   3       24.54       23.42      1.82 o
  -9   2   3       98.59       95.39      2.92 o
  -8   2   3      141.58      149.25      2.89 o
  -7   2   3      454.74      458.40      5.93 o
  -6   2   3      596.54      619.12      7.40 o
  -5   2   3      441.75      409.29      5.38 o
  -4   2   3      651.02      650.85      8.35 o
  -3   2   3      181.26      178.44      2.77 o
  -2   2   3     2876.50     2830.08     31.52 o
  -1   2   3       31.31       44.25      3.58 o
   0   2   3    17832.70    13312.15    156.24 o
   1   2   3     2641.82     2574.66     29.38 o
   2   2   3     1141.88     1192.68     13.68 o
   3   2   3      491.10      529.23      7.65 o
   4   2   3        1.26        1.91      0.75 o
   5   2   3      214.59      199.01      3.69 o
   6   2   3      107.68       45.95      7.27 o
   7   2   3       77.32       78.69      3.68 o
   8   2   3       15.84       12.69      2.10 o
   9   2   3        1.76       -1.69      1.90 o
  10   2   3        0.18       -0.23      1.72 o
  11   2   3        9.62       20.68     11.79 o
  12   2   3       28.60       31.02      5.02 o
  13   2   3        1.60        4.70      4.07 o
  14   2   3       13.33        7.57      4.69 o
 -14   3   3        9.66        5.53      6.32 o
 -13   3   3       16.00       11.25      6.28 o
 -12   3   3       28.98       28.23      6.76 o
 -11   3   3       21.44       23.11      4.28 o
 -10   3   3       51.41       53.60      3.75 o
  -9   3   3       10.84        5.75      1.73 o
  -8   3   3       99.55       98.52      2.98 o
  -7   3   3       80.71       93.54      2.60 o
  -6   3   3      347.06      353.34      5.34 o
  -5   3   3      130.98      107.81      2.33 o
  -4   3   3       55.89       62.57      2.11 o
  -3   3   3      438.40      468.31      6.46 o
  -2   3   3      412.90      420.83      6.40 o
  -1   3   3      358.00      364.55      5.69 o
   0   3   3     5218.44     4927.83     55.05 o
   1   3   3     1395.07     1423.24     18.30 o
   2   3   3     2144.45     2173.74     26.60 o
   3   3   3      113.78      110.98      2.33 o
   4   3   3      250.86      246.35      4.42 o
   5   3   3       81.16       78.55      2.64 o
   6   3   3       43.52       40.54      2.17 o
   7   3   3      413.13      413.59      7.78 o
   8   3   3        4.46        1.34      1.43 o
   9   3   3       43.82       45.24      6.42 o
  10   3   3        3.15        1.24      2.14 o
  11   3   3       50.95       56.11     11.20 o
  12   3   3        6.12        6.60      3.80 o
  13   3   3       15.95       24.27     11.91 o
 -14   4   3        0.40       -4.73      4.73 o
 -13   4   3        0.41       -1.55      5.12 o
 -12   4   3       15.06       14.92      5.94 o
 -11   4   3        4.26       -0.56      2.50 o
 -10   4   3       87.32       90.22      4.65 o
  -9   4   3      117.08      103.82      4.15 o
  -8   4   3       51.57       46.09      2.58 o
  -7   4   3       19.84       23.52      1.59 o
  -6   4   3       36.29       34.64      1.67 o
  -5   4   3      396.30      414.83      6.76 o
  -4   4   3     1720.20     1832.43     24.36 o
  -3   4   3        3.44        3.61      0.95 o
  -2   4   3        0.26        1.37      0.73 o
  -1   4   3      331.94      356.68      8.12 o
   0   4   3      264.22      254.01      4.44 o
   1   4   3     8396.38     7638.91     94.65 o
   2   4   3     3967.52     4039.56     46.66 o
   3   4   3     1059.06     1065.21     13.07 o
   4   4   3        0.35       -0.19      0.66 o
   5   4   3        0.17       -0.13      0.94 o
   6   4   3      544.97      552.09      9.10 o
   7   4   3       97.69       87.51      2.91 o
   8   4   3       15.92       15.66      2.02 o
   9   4   3       65.25       63.39      3.77 o
  10   4   3       30.05       31.78      4.09 o
  11   4   3        0.09       -2.88      2.88 o
  12   4   3       18.11       20.05      8.13 o
  13   4   3        4.18        4.45      3.84 o
 -13   5   3        2.69        1.96      5.35 o
 -12   5   3        9.60        0.49      4.98 o
 -11   5   3        0.02       -2.46      3.20 o
 -10   5   3       45.64       35.39      3.96 o
  -9   5   3       25.54       25.68      2.51 o
  -8   5   3       24.78       24.30      2.05 o
  -7   5   3       52.67       44.86      2.98 o
  -6   5   3       29.63       30.27      1.97 o
  -5   5   3        1.41       -0.96      0.96 o
  -4   5   3      397.15      458.43      8.41 o
  -3   5   3      286.85      282.33      5.83 o
  -2   5   3     1541.67     1595.97     30.05 o
  -1   5   3      603.13      682.94     12.69 o
   0   5   3     1464.22     1560.81     21.71 o
   1   5   3      697.72      791.21     11.38 o
   2   5   3     5555.90     5737.19     76.35 o
   3   5   3       10.06        6.31      0.89 o
   4   5   3       74.72       75.22      2.01 o
   5   5   3      128.88      133.26      3.42 o
   6   5   3      260.05      255.05      5.15 o
   7   5   3      330.32      312.68      6.15 o
   8   5   3      170.24      160.06      5.29 o
   9   5   3       75.42       83.19      4.32 o
  10   5   3       80.21       76.38      5.03 o
  11   5   3        0.15        0.23      2.39 o
  12   5   3        8.06       11.68      3.76 o
  13   5   3        6.64        5.71      5.89 o
 -13   6   3        0.95       -4.72      5.52 o
 -12   6   3        0.00        0.89      3.66 o
 -11   6   3       15.11       20.90      3.67 o
 -10   6   3        0.58       -0.34      2.71 o
  -9   6   3       16.13       14.14      2.41 o
  -8   6   3       14.12       13.02      1.93 o
  -7   6   3        1.89       -0.60      1.41 o
  -6   6   3        0.10        0.22      1.08 o
  -5   6   3       13.94       13.97      1.53 o
  -4   6   3       74.76       79.40      2.88 o
  -3   6   3        0.06       -0.26      1.21 o
  -2   6   3      183.35      188.03     11.04 o
  -1   6   3      170.18      177.85      4.31 o
   0   6   3       70.59       63.27      2.78 o
   1   6   3     1329.80     1448.82     20.07 o
   2   6   3       46.25       42.43      2.19 o
   3   6   3     1031.99     1084.76     14.59 o
   4   6   3        0.00        1.41      0.81 o
   5   6   3      173.02      176.84      3.87 o
   6   6   3       48.99       47.31      2.14 o
   7   6   3      138.19      129.88      4.13 o
   8   6   3      141.78      130.68      4.47 o
   9   6   3       40.83       40.38      2.81 o
  10   6   3       32.27       32.01      3.66 o
  11   6   3       18.75       12.60      3.05 o
  12   6   3        8.65        7.07      3.56 o
  13   6   3        9.51       16.74      7.90 o
 -13   7   3       31.68       34.85      8.98 o
 -12   7   3       34.21       49.63      6.70 o
 -11   7   3        0.27       -0.88      2.95 o
 -10   7   3       14.34        9.34      4.69 o
  -9   7   3        4.36        2.31      2.64 o
  -8   7   3       87.21       85.40      3.78 o
  -7   7   3       12.80       13.06      1.97 o
  -6   7   3        0.41        0.16      1.24 o
  -5   7   3       17.08       15.16      1.82 o
  -4   7   3       57.00       59.33      3.34 o
  -3   7   3       75.81       84.62      3.97 o
  -2   7   3      206.48      217.61      7.10 o
  -1   7   3      179.74      198.69     11.75 o
   0   7   3      141.82      142.26      6.88 o
   1   7   3      191.66      211.29      3.91 o
   2   7   3       95.28       82.64      7.36 o
   3   7   3      822.37      876.93     12.96 o
   4   7   3      175.57      195.50     10.23 o
   5   7   3      106.67      112.70      2.75 o
   6   7   3      461.49      465.42     11.00 o
   7   7   3        6.51        3.29      1.86 o
   8   7   3        0.37       -1.46      1.46 o
   9   7   3        5.00        6.73      1.81 o
  10   7   3       48.10       45.64      4.96 o
  11   7   3      210.32      244.52     27.22 o
  12   7   3       11.47        0.20      6.26 o
 -13   8   3        2.46        9.69      7.78 o
 -12   8   3        2.66       -0.89      8.09 o
 -11   8   3       66.93       52.52      9.48 o
 -10   8   3        4.60        7.72      3.88 o
  -9   8   3       60.01       65.32      6.64 o
  -8   8   3      373.55      370.97     11.33 o
  -7   8   3       19.52       24.19      2.45 o
  -6   8   3        5.77        5.54      1.75 o
  -5   8   3       30.80       26.09      3.46 o
  -4   8   3       19.22       21.73      4.43 o
  -3   8   3        8.65        4.96      1.56 o
  -2   8   3       69.80       76.54      6.53 o
  -1   8   3       93.60      100.22     10.27 o
   0   8   3      198.69      211.01     13.53 o
   1   8   3      111.87      107.45      2.61 o
   2   8   3       31.11       26.40      1.48 o
   3   8   3      243.80      239.42     15.44 o
   4   8   3        1.12       -0.48      1.04 o
   5   8   3       19.41       22.86      7.91 o
   6   8   3       72.94       73.28      3.01 o
   7   8   3        0.13        0.80      1.39 o
   8   8   3        3.89        4.72      1.57 o
   9   8   3       60.61       70.58      5.49 o
  10   8   3        5.99        6.45      4.10 o
  11   8   3       75.42       79.60     19.85 o
  12   8   3        0.19       -5.98      5.98 o
 -12   9   3       31.07       54.20      7.59 o
 -11   9   3       25.87       21.25     12.31 o
 -10   9   3       20.81       21.08      5.80 o
  -9   9   3       14.40       14.73      4.84 o
  -8   9   3        2.98        5.61      2.85 o
  -7   9   3      104.38       99.27      4.39 o
  -6   9   3        2.95        8.34      2.51 o
  -5   9   3        5.14        6.71      3.36 o
  -4   9   3       11.44        8.85      2.42 o
  -3   9   3       35.12       36.63      2.74 o
  -2   9   3      122.72      126.90     26.02 o
  -1   9   3       20.79       24.94      3.00 o
   0   9   3       16.81       15.89      1.95 o
   1   9   3        2.85        1.61      0.90 o
   2   9   3       52.10       52.41      6.20 o
   3   9   3        0.67        1.18      1.01 o
   4   9   3       12.34       11.90      2.64 o
   5   9   3       52.50       44.49      8.28 o
   6   9   3      157.50      133.93      8.44 o
   7   9   3       32.93       41.69      3.16 o
   8   9   3       45.44       50.29      5.93 o
   9   9   3        0.77        5.03      4.15 o
  10   9   3       54.81       61.90      7.48 o
  11   9   3       52.91       55.47      7.75 o
  12   9   3       22.08       34.24      7.28 o
 -12  10   3        6.05       10.25      8.39 o
 -11  10   3       15.03       17.13      7.88 o
 -10  10   3        2.52        7.44      4.73 o
  -9  10   3       22.39       20.06      5.35 o
  -8  10   3      128.80      117.55      9.74 o
  -7  10   3        0.16        3.41      3.54 o
  -6  10   3        9.48       10.64      4.58 o
  -5  10   3        6.29        7.52      3.69 o
  -4  10   3      196.20      180.74      9.23 o
  -3  10   3      283.70      290.28      9.30 o
  -2  10   3       62.83       65.86      5.55 o
  -1  10   3       10.49       10.56      3.00 o
   0  10   3        4.28        2.33      1.01 o
   1  10   3      171.42      182.05      3.86 o
   2  10   3       18.06       19.28      1.61 o
   3  10   3        9.99       12.14      3.56 o
   4  10   3        2.13       -0.85      3.10 o
   5  10   3       22.87       23.70      5.10 o
   6  10   3       27.06       33.63      5.00 o
   7  10   3       34.32       36.64      4.69 o
   8  10   3        1.67        3.71      2.50 o
   9  10   3       31.43       31.49      5.97 o
  10  10   3       23.50       23.32      6.08 o
  11  10   3        6.23        1.38      5.14 o
 -11  11   3        2.42        3.43      5.17 o
 -10  11   3        0.16       -0.25      4.88 o
  -9  11   3        2.18        2.88      5.64 o
  -8  11   3        0.33       -0.90      3.83 o
  -7  11   3       26.18       17.74      4.66 o
  -6  11   3      177.37      181.40     10.22 o
  -5  11   3        1.54        1.86      3.58 o
  -4  11   3        2.46       88.35    129.55 o
  -3  11   3      800.42      826.41     25.87 o
  -2  11   3       36.13       31.66      5.51 o
  -1  11   3      103.43      111.89     21.74 o
   0  11   3        0.18       -0.08      1.09 o
   1  11   3       67.54       67.54      2.73 o
   2  11   3        8.36        5.88      2.59 o
   3  11   3        1.69        4.88     51.58 o
   4  11   3       11.46       11.70      7.16 o
   5  11   3       10.90        5.48     24.36 o
   6  11   3       39.57       52.71     18.67 o
   7  11   3        2.67        8.64     15.61 o
   8  11   3        0.67       -5.06      5.06 o
   9  11   3        4.02       10.71      6.57 o
  10  11   3        0.60        2.77      6.40 o
  11  11   3        6.17        6.17      8.83 o
 -10  12   3        9.35        9.29      5.64 o
  -9  12   3       42.95       47.91      7.15 o
  -8  12   3        9.65       13.41      8.19 o
  -7  12   3        0.06        3.05      3.98 o
  -6  12   3       12.17       18.58      5.00 o
  -5  12   3      302.96      292.18     19.37 o
  -4  12   3       27.66       44.04      8.33 o
  -3  12   3        8.55       70.06    126.13 o
  -2  12   3      121.74       42.47    102.71 o
  -1  12   3        5.86        1.21     22.08 o
   0  12   3       32.67       39.34      4.77 o
   1  12   3       79.10       75.54      3.88 o
   2  12   3       94.69       93.63      6.23 o
   3  12   3      141.10      138.28      5.39 o
   4  12   3       10.36       11.03     11.18 o
   5  12   3       37.85       40.03     14.52 o
   6  12   3        0.01        2.04     23.47 o
   7  12   3        0.00       -2.69      4.50 o
   8  12   3       12.61       10.13      6.37 o
   9  12   3        9.12        8.43      6.42 o
  10  12   3        2.88        4.51      7.44 o
  -9  13   3        5.86        5.49      7.23 o
  -8  13   3       12.24        7.44      6.55 o
  -7  13   3        3.31       12.69      6.82 o
  -6  13   3       28.40       24.64      7.98 o
  -5  13   3       42.84       43.24      8.80 o
  -4  13   3       10.07        5.61      5.91 o
  -3  13   3        2.71        6.10      5.28 o
  -2  13   3      129.76      146.93     25.72 o
  -1  13   3       12.71        7.98      5.18 o
   0  13   3        0.08        5.55      4.39 o
   1  13   3        4.76        6.16      1.99 o
   2  13   3       47.73       39.52      8.05 o
   3  13   3       17.09       12.95      2.35 o
   4  13   3       49.48       37.06      6.77 o
   5  13   3        1.65       -0.17     43.41 o
   6  13   3        9.64        9.85      6.28 o
   7  13   3       14.54       12.54      6.89 o
   8  13   3        2.67        6.14      7.45 o
   9  13   3        0.20       -0.28      6.88 o
  -8  14   3       14.25       15.01      8.18 o
  -7  14   3        4.20        0.31      6.00 o
  -6  14   3       21.04       13.93      7.10 o
  -5  14   3       60.91       73.34     10.45 o
  -4  14   3        1.13       -4.61      4.90 o
  -3  14   3       61.82       44.38      8.26 o
  -2  14   3        2.98        3.77      5.24 o
  -1  14   3       13.10        8.64      5.50 o
   0  14   3        1.37       -3.56      4.19 o
   1  14   3       29.91       20.24      5.76 o
   2  14   3       14.76       13.26      2.97 o
   3  14   3       24.33       25.60      3.25 o
   4  14   3      104.58      118.59     11.01 o
   5  14   3       10.35        5.46      5.55 o
   6  14   3       21.00       16.09      7.03 o
   7  14   3        0.06       -0.83      5.78 o
   8  14   3        8.88        3.59      6.94 o
  -7  15   3        4.11        9.88      7.05 o
  -6  15   3        1.21        2.20      6.51 o
  -5  15   3        2.56        8.26      6.71 o
  -4  15   3       40.91       35.79      8.18 o
  -3  15   3       16.44       30.66      7.44 o
  -2  15   3       11.33       14.47      6.09 o
  -1  15   3        6.62       15.68      5.91 o
   0  15   3       23.01       25.63      6.04 o
   1  15   3       23.43       20.48      2.82 o
   2  15   3       17.66       27.77      3.51 o
   3  15   3        8.22        7.53      4.96 o
   4  15   3       28.28       22.54      6.83 o
   5  15   3       31.43       24.39      7.36 o
   6  15   3        8.91       15.64      6.97 o
   7  15   3        1.32       -1.02      6.20 o
  -5  16   3        9.49       18.04      7.71 o
  -4  16   3        2.89        0.63      6.26 o
  -3  16   3       65.37       80.14     10.65 o
  -2  16   3       12.46       10.85      6.46 o
  -1  16   3        9.16       20.51      6.96 o
   0  16   3       26.70       38.00      6.71 o
   1  16   3        0.07        0.66      4.02 o
   2  16   3        3.44       -0.11      2.24 o
   3  16   3       15.17       12.52      5.13 o
   4  16   3       20.22       19.40      6.28 o
   5  16   3       58.91       40.58      8.26 o
  -3  17   3        4.28        6.91      6.62 o
  -2  17   3        0.06       -2.16      6.01 o
  -1  17   3        3.67       11.10      5.84 o
   0  17   3       52.16       74.50      8.61 o
   1  17   3        3.15        6.03      4.19 o
   2  17   3       15.38       13.17      3.74 o
   3  17   3        6.26        3.40      5.15 o
 -14   0   4        9.85        5.64      4.95 o
 -13   0   4        0.27        4.24      4.34 o
 -12   0   4        0.19       -1.59      3.91 o
 -11   0   4       26.65       23.89      3.35 o
 -10   0   4       96.51       91.64      5.03 o
  -9   0   4      399.31      376.88      9.31 o
  -8   0   4      218.49      216.87      5.11 o
  -7   0   4      172.48      167.40      3.83 o
  -6   0   4       81.92       88.11      2.77 o
  -5   0   4       11.28       12.64      1.20 o
  -4   0   4       31.93       21.25      1.30 o
  -3   0   4      636.97      602.85     10.00 o
  -2   0   4      233.56      202.76      6.55 o
  -1   0   4     2105.17     1993.22     44.48 o
   0   0   4     6779.49     6147.94    106.09 o
   1   0   4       54.42       69.71      5.53 o
   2   0   4      581.27      575.11     10.48 o
   3   0   4      246.97      292.01      6.91 o
   4   0   4      132.00      152.02      4.85 o
   5   0   4        0.31        2.49      1.40 o
   6   0   4        2.66        1.66      1.54 o
   7   0   4      147.33       66.19      6.98 o
   8   0   4       39.48       32.45      4.55 o
   9   0   4      178.10      179.63      7.46 o
  10   0   4       76.79       67.66      6.17 o
  11   0   4       51.28       59.01      8.27 o
  12   0   4       23.41       28.51      7.00 o
  13   0   4       19.57       17.33      6.68 o
 -14   1   4        0.07        5.46      5.43 o
 -13   1   4       23.72       27.20      6.39 o
 -12   1   4       10.61       16.50      3.40 o
 -11   1   4       52.15       57.45      3.17 o
 -10   1   4      122.93      115.89      3.60 o
  -9   1   4       37.28       41.31      2.30 o
  -8   1   4      930.08      896.44     10.42 o
  -7   1   4      378.18      386.82      5.39 o
  -6   1   4        3.58        2.31      0.67 o
  -5   1   4      249.85      223.65      3.83 o
  -4   1   4     1418.18     1475.49     16.85 o
  -3   1   4       62.11       68.50      2.74 o
  -2   1   4      923.43      914.67     11.09 o
  -1   1   4     5566.75     5030.42     63.36 o
   0   1   4      198.76      165.04      2.83 o
   1   1   4       34.28       37.38      3.40 o
   2   1   4      170.94      152.13      2.77 o
   3   1   4       63.60       59.45      1.97 o
   4   1   4      719.76      701.03     11.78 o
   5   1   4       77.21       92.09      3.15 o
   6   1   4       60.79       55.41      2.51 o
   7   1   4      102.60      120.29      3.37 o
   8   1   4       87.66       88.22      4.58 o
   9   1   4       28.17       25.95      2.65 o
  10   1   4       41.86       44.46      3.61 o
  11   1   4       18.41       10.40      3.94 o
  12   1   4       59.99       64.66      6.49 o
  13   1   4        3.32        6.50      4.04 o
 -14   2   4        4.41       11.49      6.29 o
 -13   2   4        9.62       11.90      6.34 o
 -12   2   4       28.52       33.81      6.85 o
 -11   2   4       17.12        9.18      3.09 o
 -10   2   4        6.68        7.14      1.90 o
  -9   2   4        3.19        2.77      1.18 o
  -8   2   4     1082.42     1039.87     13.56 o
  -7   2   4       88.50       84.07      2.07 o
  -6   2   4      142.01      127.75      2.56 o
  -5   2   4       40.52       46.11      1.75 o
  -4   2   4     1035.52     1010.26     11.65 o
  -3   2   4     1134.25     1193.67     14.30 o
  -2   2   4     2654.58     2633.27     31.28 o
  -1   2   4       54.72       45.94      2.86 o
   0   2   4     2368.44     2354.63     30.21 o
   1   2   4      521.57      486.26      6.14 o
   2   2   4      153.83      162.84      6.75 o
   3   2   4       91.67      133.45      2.63 o
   4   2   4       58.84       55.27      1.92 o
   5   2   4      395.90      388.06      9.24 o
   6   2   4       22.52       23.13      2.26 o
   7   2   4       37.08       45.04      2.36 o
   8   2   4       51.13       56.13      3.37 o
   9   2   4       63.24       65.15      4.03 o
  10   2   4       17.86       23.37      4.42 o
  11   2   4       95.64       91.48      7.07 o
  12   2   4        4.01        7.25      4.00 o
  13   2   4        3.97        9.99      4.75 o
 -14   3   4        5.95        4.33      6.18 o
 -13   3   4        4.61       -2.26      5.26 o
 -12   3   4        1.79       -1.55      4.47 o
 -11   3   4       60.91       62.90      4.69 o
 -10   3   4       21.05       19.42      2.30 o
  -9   3   4        0.76        2.66      1.75 o
  -8   3   4      145.58      150.17      4.46 o
  -7   3   4      179.23      184.73      3.79 o
  -6   3   4       48.97       53.70      2.66 o
  -5   3   4      474.51      493.04      7.74 o
  -4   3   4      640.57      683.86      9.27 o
  -3   3   4      257.21      296.54      4.33 o
  -2   3   4        0.03        1.33      0.62 o
  -1   3   4      166.11      187.65      3.55 o
   0   3   4     2030.60     1993.83     27.47 o
   1   3   4       11.80       11.00      1.40 o
   2   3   4      104.70      103.93      3.91 o
   3   3   4      560.64      640.78      9.20 o
   4   3   4        7.81        8.26      1.40 o
   5   3   4        3.07        4.90      1.18 o
   6   3   4       41.95       47.93      2.70 o
   7   3   4      396.69      422.49      8.77 o
   8   3   4       71.47       80.67      4.52 o
   9   3   4       14.62       12.57      2.38 o
  10   3   4       26.79       13.97      4.55 o
  11   3   4        6.79        0.92      6.71 o
  12   3   4        0.91       -0.73      3.70 o
  13   3   4        4.64        1.46      4.06 o
 -13   4   4        0.00       -0.28      5.10 o
 -12   4   4        3.57        4.08      4.92 o
 -11   4   4       10.35        6.92      2.91 o
 -10   4   4        5.21        7.97      2.53 o
  -9   4   4        4.91        1.23      1.75 o
  -8   4   4       44.85       40.09      3.36 o
  -7   4   4      127.15      106.37      3.11 o
  -6   4   4        3.87        5.75      1.17 o
  -5   4   4      290.17      313.80      5.53 o
  -4   4   4       58.46       79.88      2.27 o
  -3   4   4     1875.75     1852.04     33.55 o
  -2   4   4        7.88        8.50      1.28 o
  -1   4   4       91.72       98.17      2.34 o
   0   4   4      121.84      130.33      9.08 o
   1   4   4      366.34      454.78      7.06 o
   2   4   4     1947.69     2078.76     25.15 o
   3   4   4      966.30     1026.60     12.74 o
   4   4   4      561.62      608.98      8.90 o
   5   4   4       76.19       77.10      2.74 o
   6   4   4      240.76      240.98      5.46 o
   7   4   4      312.83      339.20      6.66 o
   8   4   4       40.78       41.49      3.03 o
   9   4   4        0.49       -1.13      1.88 o
  10   4   4        5.02        3.10      2.44 o
  11   4   4        0.88       -2.16      5.75 o
  12   4   4        8.81       10.44      4.27 o
  13   4   4        0.12        2.10      3.89 o
 -13   5   4        0.88        8.44      5.74 o
 -12   5   4        0.86        4.30      3.88 o
 -11   5   4       28.41       21.55      3.87 o
 -10   5   4       12.22        6.46      3.51 o
  -9   5   4       21.65       19.76      2.73 o
  -8   5   4        2.19        0.70      1.41 o
  -7   5   4        0.04        0.36      1.38 o
  -6   5   4        0.03       -1.11      1.11 o
  -5   5   4       83.70       80.56      2.64 o
  -4   5   4      202.16      200.50      4.62 o
  -3   5   4        0.89       -0.77      0.77 o
  -2   5   4        3.07        7.94      1.78 o
  -1   5   4      262.27      283.87      6.02 o
   0   5   4       74.75       95.11      6.98 o
   1   5   4      996.32     1055.59     14.03 o
   2   5   4        0.05        0.48      1.38 o
   3   5   4      103.00      122.37      7.67 o
   4   5   4       23.03       23.47      1.19 o
   5   5   4       35.88       41.23      2.07 o
   6   5   4      171.23      152.76      3.90 o
   7   5   4      176.34      173.62      4.40 o
   8   5   4        0.86        1.23      2.02 o
   9   5   4        0.77        2.06      2.15 o
  10   5   4       16.68       13.52      4.09 o
  11   5   4        5.91        5.67      2.87 o
  12   5   4        6.54        4.88      7.10 o
  13   5   4        3.24        0.25      4.01 o
 -13   6   4       55.20       52.47      9.24 o
 -12   6   4        3.01        6.48      5.74 o
 -11   6   4       19.82       13.90      3.59 o
 -10   6   4       21.83       20.25      7.57 o
  -9   6   4        2.24       -1.70      1.91 o
  -8   6   4      132.34      121.57      4.14 o
  -7   6   4       32.07       28.60      2.27 o
  -6   6   4       18.49       20.96      1.84 o
  -5   6   4      188.51      195.77      4.42 o
  -4   6   4      191.70      194.85      6.62 o
  -3   6   4       66.42       68.95      3.37 o
  -2   6   4      223.35      249.16      6.68 o
  -1   6   4       95.32      115.36     13.97 o
   0   6   4     3582.88     3706.29     54.44 o
   1   6   4       37.18       37.98      2.75 o
   2   6   4        3.16        2.80      0.91 o
   3   6   4      270.97      302.07      4.85 o
   4   6   4        0.80        1.36      0.90 o
   5   6   4      412.14      425.99      7.76 o
   6   6   4      229.95      243.01      6.41 o
   7   6   4        0.00       -0.11      1.69 o
   8   6   4        2.22        1.34      2.06 o
   9   6   4       48.86       53.60      3.87 o
  10   6   4       39.28       43.71      4.32 o
  11   6   4       39.58       46.74      7.76 o
  12   6   4        7.89        4.31      3.24 o
  13   6   4        0.88        2.60      3.94 o
 -13   7   4        3.15        6.50      4.89 o
 -12   7   4       11.06       12.71      5.14 o
 -11   7   4       47.29       55.44      9.28 o
 -10   7   4       24.70       27.46      4.69 o
  -9   7   4      140.81      131.08      5.74 o
  -8   7   4       62.94       63.28      3.79 o
  -7   7   4       19.59       18.50      2.08 o
  -6   7   4        0.35       -0.23      1.38 o
  -5   7   4       78.23       87.07      3.14 o
  -4   7   4       50.53       43.86      2.20 o
  -3   7   4       45.49       44.17      2.93 o
  -2   7   4      120.81      131.49     18.72 o
  -1   7   4     1050.94     1154.04     20.12 o
   0   7   4        5.14        6.75      1.04 o
   1   7   4      183.43      206.14      4.51 o
   2   7   4       11.28       11.77      1.51 o
   3   7   4      103.71      108.99      4.99 o
   4   7   4      193.27      223.18      9.57 o
   5   7   4        3.25       -0.50      2.98 o
   6   7   4      301.81      300.56      7.20 o
   7   7   4       86.58       94.90      3.95 o
   8   7   4        0.56       -1.85      1.85 o
   9   7   4       46.78       51.61      3.77 o
  10   7   4      130.63      152.37      7.24 o
  11   7   4        2.65       -0.87      2.84 o
  12   7   4        2.24        4.66      3.26 o
 -12   8   4        1.59        5.08      4.76 o
 -11   8   4        4.39        2.04      6.63 o
 -10   8   4       93.33       87.55      8.74 o
  -9   8   4        5.25        3.71      3.41 o
  -8   8   4      137.53      137.43      5.22 o
  -7   8   4       11.36        9.94      2.13 o
  -6   8   4       10.90        9.42      1.86 o
  -5   8   4      121.34      132.26      4.40 o
  -4   8   4        7.45        5.36      1.30 o
  -3   8   4       14.71       12.20      3.93 o
  -2   8   4       63.56       75.26      9.68 o
  -1   8   4      239.75      260.92      7.13 o
   0   8   4      125.13      129.86      7.39 o
   1   8   4        5.98       10.51      2.64 o
   2   8   4       40.61       47.04      3.89 o
   3   8   4       33.49       37.17      3.05 o
   4   8   4        6.65        5.52      1.23 o
   5   8   4        0.70       -1.31      1.31 o
   6   8   4       50.41       48.73      7.44 o
   7   8   4        0.55       -1.09      1.69 o
   8   8   4       31.36       38.64      2.74 o
   9   8   4        0.01        1.56      2.15 o
  10   8   4      107.84      123.74      6.31 o
  11   8   4        5.56        2.64      5.07 o
  12   8   4        2.02        5.58      5.02 o
 -12   9   4        0.90        1.70      5.06 o
 -11   9   4        8.28        1.55      6.55 o
 -10   9   4       64.87       63.38      7.59 o
  -9   9   4       29.03       31.43      5.73 o
  -8   9   4       15.26       18.19      4.64 o
  -7   9   4      212.19      211.74      6.51 o
  -6   9   4       13.06       10.27      3.69 o
  -5   9   4        4.62       -0.01      1.66 o
  -4   9   4       12.47        9.93      2.43 o
  -3   9   4       25.94       25.68      6.15 o
  -2   9   4        3.86        1.80      5.56 o
  -1   9   4       32.83       39.45      4.64 o
   0   9   4       59.49       68.70      6.34 o
   1   9   4       26.48       26.74      1.72 o
   2   9   4       19.53       21.34      2.56 o
   3   9   4       88.93       90.97     10.08 o
   4   9   4      113.32       94.49      9.51 o
   5   9   4       86.09       74.38      3.09 o
   6   9   4      344.36      320.87      7.30 o
   7   9   4        5.81        3.52      2.55 o
   8   9   4       48.57       52.41      2.92 o
   9   9   4       34.36       39.92      6.32 o
  10   9   4       30.74       26.32      6.22 o
  11   9   4        0.66        7.92      5.28 o
 -11  10   4        1.13       -2.75      4.80 o
 -10  10   4       18.34       15.78      5.95 o
  -9  10   4       70.38       72.90      7.93 o
  -8  10   4       33.36       29.66      5.59 o
  -7  10   4      146.09      159.78      7.15 o
  -6  10   4      143.01      126.38      8.37 o
  -5  10   4       49.47       55.07      3.78 o
  -4  10   4      166.58      170.58     43.77 o
  -3  10   4       10.62       10.20      7.51 o
  -2  10   4      409.23      407.99     14.75 o
  -1  10   4       22.41       23.45     23.70 o
   0  10   4       18.69       10.02      3.38 o
   1  10   4       81.80       75.49      2.99 o
   2  10   4        0.11        0.41      1.55 o
   3  10   4      397.24      334.28     10.19 o
   4  10   4      145.33      123.24     35.85 o
   5  10   4      322.47      288.63     32.74 o
   6  10   4        2.25        2.15      2.83 o
   7  10   4       57.39       58.99      6.06 o
   8  10   4        4.63        3.96      2.88 o
   9  10   4       23.07       10.94      4.93 o
  10  10   4        1.91       -3.40      4.43 o
  11  10   4        1.24        2.34      5.06 o
 -11  11   4        0.43        8.39      8.13 o
 -10  11   4        0.73       -4.38      4.38 o
  -9  11   4       35.51       28.88      6.16 o
  -8  11   4       28.24       35.96      6.04 o
  -7  11   4       23.46       15.29      4.77 o
  -6  11   4        8.47       14.00      8.48 o
  -5  11   4        1.53        4.71      3.75 o
  -4  11   4      149.44      140.16      8.55 o
  -3  11   4       17.82       21.90      7.76 o
  -2  11   4      130.11      138.46     36.50 o
  -1  11   4        5.52        0.90      9.47 o
   0  11   4       21.45       14.73      4.89 o
   1  11   4      205.25      219.36      6.88 o
   2  11   4        3.05        2.19      2.03 o
   3  11   4      194.55      173.67     27.68 o
   4  11   4      168.69      155.51     45.41 o
   5  11   4        2.82        1.18      2.61 o
   6  11   4       55.35       54.96     11.17 o
   7  11   4        2.11        4.11      5.19 o
   8  11   4        0.01        3.69      3.44 o
   9  11   4        7.07       -2.07      5.86 o
  10  11   4        3.56        2.57      6.99 o
 -10  12   4        9.45       19.18      6.05 o
  -9  12   4        0.00        3.58      4.63 o
  -8  12   4       35.49       40.95      6.72 o
  -7  12   4        2.14       -1.72      4.17 o
  -6  12   4        7.34        7.34      4.29 o
  -5  12   4        1.60       -2.09      5.49 o
  -4  12   4      336.51      346.18     20.87 o
  -3  12   4      202.57       42.87    122.68 o
  -2  12   4        0.24       -2.00     11.96 o
  -1  12   4       15.18        7.69     11.47 o
   0  12   4       27.03       25.63      6.08 o
   1  12   4      183.14      168.04      4.92 o
   2  12   4       24.99       33.49      3.90 o
   3  12   4        0.19        0.82      2.60 o
   4  12   4        5.13        5.60     18.20 o
   5  12   4        0.45        1.85      1.87 o
   6  12   4        1.92        3.71      5.24 o
   7  12   4        0.51       -0.62      5.49 o
   8  12   4        1.24       -0.79      5.89 o
   9  12   4        0.39        5.02      6.86 o
  10  12   4        3.91        6.37      7.88 o
  -9  13   4       13.97       13.45      7.47 o
  -8  13   4       14.04       16.31      7.79 o
  -7  13   4       10.39        4.76      6.85 o
  -6  13   4       22.42       30.59      8.36 o
  -5  13   4       31.04       36.58      8.67 o
  -4  13   4       97.48       92.86     11.15 o
  -3  13   4      252.24      283.91     18.40 o
  -2  13   4       70.41       73.49     24.87 o
  -1  13   4       74.80       69.94      8.67 o
   0  13   4        0.01       -1.08      4.07 o
   1  13   4       47.42       51.96      3.93 o
   2  13   4       34.70       39.02      4.06 o
   3  13   4        2.33        2.77      3.04 o
   4  13   4        2.33        1.76      2.77 o
   5  13   4        0.24       -2.74      4.42 o
   6  13   4       16.87       36.47      7.99 o
   7  13   4       18.94       29.60      8.26 o
   8  13   4       11.87       17.75      8.02 o
   9  13   4        1.45       17.70      7.93 o
  -8  14   4       21.93       24.01      9.48 o
  -7  14   4        5.96        0.17      6.76 o
  -6  14   4       17.90       18.29      8.21 o
  -5  14   4        3.85        4.10      6.34 o
  -4  14   4       64.75       66.60     10.14 o
  -3  14   4        5.21        5.55      5.44 o
  -2  14   4       17.04       20.08      6.74 o
  -1  14   4        0.52        3.94      4.73 o
   0  14   4        0.02        1.04      4.65 o
   1  14   4        3.43        5.19      2.21 o
   2  14   4        0.47        1.63      2.80 o
   3  14   4       12.17       13.39      3.26 o
   4  14   4       27.14       33.03      4.48 o
   5  14   4       16.32       12.94      6.29 o
   6  14   4        1.07        1.86      5.89 o
   7  14   4        2.59       -2.43      5.97 o
   8  14   4        4.59        7.03      7.00 o
  -7  15   4        8.33        9.03      7.56 o
  -6  15   4       34.80       38.99     10.19 o
  -5  15   4       28.77       21.97      8.83 o
  -4  15   4        1.17       -4.90      5.64 o
  -3  15   4       21.43       19.42      7.23 o
  -2  15   4        5.54        8.30      5.63 o
  -1  15   4        6.54       -1.33      5.55 o
   0  15   4        5.77        7.75      5.77 o
   1  15   4        1.65        2.49      4.56 o
   2  15   4        0.62        1.59      2.70 o
   3  15   4        0.15        1.08      2.58 o
   4  15   4       28.88       25.00      6.76 o
   5  15   4        7.15        9.29      6.76 o
   6  15   4       24.63       28.18      7.68 o
  -5  16   4        0.56       -0.54      6.34 o
  -4  16   4       16.22       16.22      7.67 o
  -3  16   4        8.18       11.66      7.05 o
  -2  16   4       10.00       10.96      6.99 o
  -1  16   4       43.52       65.25      9.52 o
   0  16   4       34.72       55.84      8.16 o
   1  16   4        0.73        1.24      4.92 o
   2  16   4       25.44       26.64      3.46 o
   3  16   4       19.86       20.92      5.60 o
   4  16   4       10.06       16.99      6.25 o
   5  16   4        7.17       13.03      6.83 o
  -2  17   4        2.08       -5.40      5.83 o
  -1  17   4       13.52       10.78      6.52 o
   0  17   4        1.00        4.99      5.92 o
   1  17   4        9.32        5.98      5.09 o
   2  17   4        0.49       -3.80      3.80 o
 -14   1   5        7.69        9.45      5.57 o
 -13   1   5       15.04       17.59      5.87 o
 -12   1   5       38.92       42.34      3.55 o
 -11   1   5        0.70        0.33      1.73 o
 -10   1   5        1.12       -0.42      1.27 o
  -9   1   5      351.53      364.99      6.41 o
  -8   1   5     1009.47     1025.00     12.84 o
  -7   1   5      720.51      678.92      7.75 o
  -6   1   5       27.22       25.69      1.17 o
  -5   1   5        1.32        0.32      0.67 o
  -4   1   5      187.58      203.76      3.41 o
  -3   1   5       39.58       55.67      1.60 o
  -2   1   5      835.85      818.50     11.25 o
  -1   1   5       20.59       19.76      3.24 o
   0   1   5      312.74       19.77     58.16 o
   1   1   5     1116.67     1143.97     14.53 o
   2   1   5      168.42      164.85      3.23 o
   3   1   5      173.74      199.08      3.77 o
   4   1   5      206.74      234.87      4.81 o
   5   1   5      193.59      202.51      5.58 o
   6   1   5       55.86       53.92      2.65 o
   7   1   5       44.46       41.01      2.79 o
   8   1   5       60.76       62.78      4.12 o
   9   1   5        0.03       -0.57      1.76 o
  10   1   5       10.84       13.22      3.83 o
  11   1   5        2.49        4.46      3.55 o
  12   1   5       24.80       24.59      5.82 o
  13   1   5        6.80        8.03      4.25 o
 -14   2   5       11.33       10.19      5.89 o
 -13   2   5       29.13       23.28      6.60 o
 -12   2   5        0.03       10.19      3.91 o
 -11   2   5       10.15        5.83      2.45 o
 -10   2   5       69.38       66.27      3.80 o
  -9   2   5        6.91        4.74      2.03 o
  -8   2   5       46.36       40.60      2.47 o
  -7   2   5       41.79       47.58      2.15 o
  -6   2   5       19.85       17.96      1.06 o
  -5   2   5      180.25      149.95      2.62 o
  -4   2   5     1009.18     1095.72     14.83 o
  -3   2   5       93.52      106.27      1.99 o
  -2   2   5        4.63        2.75      0.68 o
  -1   2   5      204.33      212.09      4.40 o
   0   2   5       24.97       27.65      3.17 o
   1   2   5     1527.25     1584.02     20.75 o
   2   2   5      781.79      781.94     10.71 o
   3   2   5       99.47      118.25      2.87 o
   4   2   5        4.41        2.27      0.99 o
   5   2   5      636.46      683.55     10.92 o
   6   2   5      366.01      362.65      9.39 o
   7   2   5      103.51      105.06      3.40 o
   8   2   5        4.19        8.61      1.96 o
   9   2   5      115.60      119.60      6.59 o
  10   2   5        0.04        0.70      2.63 o
  11   2   5       18.22       14.59      5.35 o
  12   2   5        1.05        4.59      6.97 o
  13   2   5        1.65        7.53      4.54 o
 -13   3   5        0.02       -5.40      5.40 o
 -12   3   5        0.00       -1.93      4.79 o
 -11   3   5       57.09       67.15      6.02 o
 -10   3   5      190.52      172.16      5.17 o
  -9   3   5      113.63      113.10      4.51 o
  -8   3   5        1.59        0.61      1.80 o
  -7   3   5        1.44        2.92      1.40 o
  -6   3   5      101.23      105.22      3.11 o
  -5   3   5       97.82       87.83      2.55 o
  -4   3   5        0.09        4.53      0.82 o
  -3   3   5        3.54        4.10      0.80 o
  -2   3   5       79.74       80.84      8.42 o
  -1   3   5       17.00       14.90      1.96 o
   0   3   5      559.17      555.79      8.59 o
   1   3   5     2463.75     2656.71     38.22 o
   2   3   5      113.92       98.93      3.73 o
   3   3   5      106.66      133.99      6.59 o
   4   3   5      272.81      295.17      5.36 o
   5   3   5        3.63        0.38      1.08 o
   6   3   5       48.12       50.75      2.79 o
   7   3   5        0.37        0.73      1.41 o
   8   3   5      666.06      658.21     15.67 o
   9   3   5       23.07       29.84      3.14 o
  10   3   5       13.25        8.04      3.64 o
  11   3   5        1.46        0.52      4.60 o
  12   3   5       28.16       29.14      5.51 o
  13   3   5        1.90        2.77      4.67 o
 -13   4   5        7.16       10.36      6.00 o
 -12   4   5        3.32        4.39      3.57 o
 -11   4   5       45.85       50.28      3.99 o
 -10   4   5      116.88      110.15      5.10 o
  -9   4   5       18.98       23.04      2.86 o
  -8   4   5       79.48       72.20      3.53 o
  -7   4   5       93.02       83.10      3.22 o
  -6   4   5      301.80      296.81      6.02 o
  -5   4   5       49.23       47.11      2.04 o
  -4   4   5       90.69       83.46      3.01 o
  -3   4   5       54.73       64.25      3.09 o
  -2   4   5       45.77        1.69      4.23 o
  -1   4   5       29.02       -5.07      5.07 o
   0   4   5        0.07       -1.05      1.05 o
   1   4   5      347.03      424.64      7.37 o
   2   4   5     1716.41     1646.12     23.33 o
   3   4   5       17.51       29.65      3.42 o
   4   4   5      135.58      142.18      3.19 o
   5   4   5       46.37       51.37      2.04 o
   6   4   5        5.19        2.74      1.36 o
   7   4   5       22.67       19.50      2.24 o
   8   4   5      784.36      722.81     15.32 o
   9   4   5       55.86       58.27      6.78 o
  10   4   5       21.58       11.90      2.98 o
  11   4   5       34.08       42.47      7.58 o
  12   4   5       15.67       15.42      4.99 o
  13   4   5       12.92       13.47      5.14 o
 -13   5   5        4.92        5.38      6.26 o
 -12   5   5        3.28        0.83      3.59 o
 -11   5   5       49.13       47.22      4.61 o
 -10   5   5       25.08       31.34      3.96 o
  -9   5   5       36.83       38.66      3.06 o
  -8   5   5       13.42        7.90      2.10 o
  -7   5   5       55.54       53.57      2.83 o
  -6   5   5      144.38      156.34      4.04 o
  -5   5   5      679.50      705.05     11.48 o
  -4   5   5       58.39       60.48      2.86 o
  -3   5   5     1212.14     1281.89     29.17 o
  -2   5   5      104.39      108.40     12.73 o
  -1   5   5       73.15       54.71      4.89 o
   0   5   5     1295.66     1326.58     18.95 o
   1   5   5     1137.67     1242.08     16.46 o
   2   5   5     2391.23     2373.10     30.40 o
   3   5   5     1070.15     1102.44     15.04 o
   4   5   5      185.14      198.40     10.41 o
   5   5   5       29.06       24.08      1.70 o
   6   5   5        0.04        1.42      1.39 o
   7   5   5      123.74      122.22      5.46 o
   8   5   5        0.54       -1.88      1.88 o
   9   5   5       59.66       58.22      5.96 o
  10   5   5        8.00        7.77      2.97 o
  11   5   5        4.60        6.26      3.04 o
  12   5   5       10.14       10.35      5.27 o
  13   5   5        3.16        4.39      4.14 o
 -13   6   5        2.70        3.14      4.32 o
 -12   6   5        2.16        8.94      4.52 o
 -11   6   5        0.18        0.66      4.93 o
 -10   6   5       11.26       11.43      3.38 o
  -9   6   5        2.31       -0.59      2.03 o
  -8   6   5       48.84       44.92      3.28 o
  -7   6   5      127.04      116.31      4.02 o
  -6   6   5        1.34        2.27      1.44 o
  -5   6   5       67.22       73.25      2.67 o
  -4   6   5      245.10      238.02      6.92 o
  -3   6   5      638.91      634.24     16.24 o
  -2   6   5      124.20      115.36     11.76 o
  -1   6   5      209.55      231.10      5.78 o
   0   6   5      720.81      710.65     10.86 o
   1   6   5      734.08      811.03     11.26 o
   2   6   5     2030.42     2085.25     28.85 o
   3   6   5      267.70      286.64      5.38 o
   4   6   5      123.42      129.88      7.25 o
   5   6   5        5.09        5.76      2.81 o
   6   6   5        1.65       -0.20      1.47 o
   7   6   5      306.02      280.99      8.17 o
   8   6   5       20.63       21.31      2.85 o
   9   6   5        2.78       -1.28      2.47 o
  10   6   5        1.76        2.51      2.94 o
  11   6   5       10.98        8.74      3.50 o
  12   6   5        2.39        1.49      3.84 o
 -13   7   5       18.01       25.35      8.61 o
 -12   7   5        6.23        6.54      4.60 o
 -11   7   5        0.01        7.06      6.25 o
 -10   7   5        2.65        1.95      4.89 o
  -9   7   5        0.75        3.19      2.11 o
  -8   7   5        1.41        2.71      1.82 o
  -7   7   5       21.83       24.79      2.66 o
  -6   7   5       11.17        8.44      1.72 o
  -5   7   5       39.38       43.07      2.20 o
  -4   7   5       13.18       19.52      2.47 o
  -3   7   5      348.46      380.57     11.26 o
  -2   7   5       14.83       20.21      7.72 o
  -1   7   5       26.06       32.45      4.80 o
   0   7   5      368.67      374.21      6.91 o
   1   7   5       35.75       33.34      3.09 o
   2   7   5        0.20        1.17      0.92 o
   3   7   5        0.02        1.87      1.12 o
   4   7   5       43.41       46.97      3.03 o
   5   7   5        7.18        7.94      1.73 o
   6   7   5       13.62       13.95      2.18 o
   7   7   5        9.07       11.04      2.50 o
   8   7   5        3.30       -1.62      2.06 o
   9   7   5       10.00        9.14      2.65 o
  10   7   5        0.11        1.24      2.88 o
  11   7   5        1.01        3.53      3.24 o
  12   7   5       42.98       38.65      5.55 o
 -12   8   5        0.54        0.82      6.66 o
 -11   8   5        2.71        0.17      6.51 o
 -10   8   5        0.40        1.76      5.35 o
  -9   8   5       19.87        7.96      4.17 o
  -8   8   5       30.30       35.34      3.61 o
  -7   8   5      156.10      148.68      4.91 o
  -6   8   5        2.45        2.87      1.55 o
  -5   8   5       38.99       42.15      2.62 o
  -4   8   5       40.34       44.77      4.34 o
  -3   8   5      218.80      229.26      7.01 o
  -2   8   5      132.21      123.50      9.84 o
  -1   8   5      273.16      260.81      6.30 o
   0   8   5       72.20       86.96      5.91 o
   1   8   5       16.84       19.44      1.61 o
   2   8   5       82.41       79.66      4.98 o
   3   8   5        0.06        0.52      1.70 o
   4   8   5        4.39        3.40      1.40 o
   5   8   5       94.52       95.89     14.17 o
   6   8   5       13.42        5.93      3.84 o
   7   8   5        7.97        7.94      2.37 o
   8   8   5       52.29       51.87      3.83 o
   9   8   5        9.73        9.18      3.22 o
  10   8   5        0.30        2.79      3.13 o
  11   8   5        0.83        1.84      3.01 o
  12   8   5       11.31       13.84      8.21 o
 -12   9   5        7.05        9.63      7.11 o
 -11   9   5        7.55       15.32      7.88 o
 -10   9   5       41.58       46.47     10.40 o
  -9   9   5        0.11        3.05      4.33 o
  -8   9   5       10.67        5.97      3.89 o
  -7   9   5       18.93       21.56      3.46 o
  -6   9   5       19.78       20.47      2.99 o
  -5   9   5        1.53        1.36      2.55 o
  -4   9   5      131.87      113.01     20.71 o
  -3   9   5      293.78      274.30     28.10 o
  -2   9   5      360.66      357.89     11.18 o
  -1   9   5      159.27      164.88     24.94 o
   0   9   5        9.10        7.26      1.50 o
   1   9   5       10.76        9.78      1.63 o
   2   9   5        6.45        8.05      5.17 o
   3   9   5       38.96       30.30      4.42 o
   4   9   5        0.13       -1.07      1.91 o
   5   9   5       33.51       24.41      7.30 o
   6   9   5       41.92       49.67      4.77 o
   7   9   5        0.86        2.47      2.23 o
   8   9   5        0.13        1.02      2.20 o
   9   9   5       23.62       21.52      3.58 o
  10   9   5        8.13        8.15      3.15 o
  11   9   5        2.80        0.33      4.86 o
 -11  10   5        1.47        6.55      7.53 o
 -10  10   5       37.56       47.48      7.25 o
  -9  10   5        1.06       -1.60      5.73 o
  -8  10   5        2.60        4.22      3.90 o
  -7  10   5        1.87        4.67      2.89 o
  -6  10   5       26.13       28.95      6.43 o
  -5  10   5       63.49       72.20      6.47 o
  -4  10   5       14.18        8.76      4.01 o
  -3  10   5       41.30      -16.60    105.73 o
  -1  10   5       12.87        8.61     11.90 o
   0  10   5       24.01       19.13     23.00 o
   1  10   5      151.03      161.34      5.98 o
   2  10   5       25.24       26.41      2.80 o
   3  10   5       26.09      128.84    142.61 o
   4  10   5      123.21      -20.05    107.13 o
   5  10   5        0.25       -1.91      3.98 o
   6  10   5       18.17       23.01      4.18 o
   7  10   5       32.15       28.00      3.47 o
   8  10   5        2.28       -0.95      2.32 o
   9  10   5        7.28        5.23      3.08 o
  10  10   5        9.07        2.47      6.65 o
  11  10   5        3.27        4.11      7.90 o
 -10  11   5        0.20        2.74      4.85 o
  -9  11   5       19.86       23.83      5.91 o
  -8  11   5        5.44        5.42      4.68 o
  -7  11   5       24.06       19.15      5.21 o
  -6  11   5        0.27       -2.04      3.45 o
  -5  11   5      168.28      170.33      9.77 o
  -4  11   5       51.02       55.22      6.03 o
  -3  11   5       31.00       31.89     26.08 o
  -2  11   5       13.58       10.92      5.36 o
  -1  11   5       27.62       12.97     56.83 o
   0  11   5      613.38      603.67     28.21 o
   1  11   5        7.36        2.02      1.83 o
   2  11   5      107.87      113.88      6.53 o
   3  11   5        1.09        4.55      2.79 o
   4  11   5       48.77       38.46      4.37 o
   5  11   5       48.17       59.58      5.11 o
   6  11   5        8.38       13.26      3.48 o
   7  11   5       25.50       29.39      3.97 o
   8  11   5        0.09       -2.14      4.14 o
   9  11   5        0.38        1.99      6.51 o
  10  11   5        0.94       -6.03      6.03 o
 -10  12   5        8.15        2.36      5.23 o
  -9  12   5       33.75       30.71      6.78 o
  -8  12   5       15.68       19.28      8.53 o
  -7  12   5       22.16       19.11      5.42 o
  -6  12   5       14.85       12.14      4.60 o
  -5  12   5       54.44       60.04      6.71 o
  -4  12   5      148.58      144.42     13.20 o
  -3  12   5       38.79       30.28      7.50 o
  -2  12   5        3.57       -1.40      7.30 o
  -1  12   5      257.29       28.06    117.72 o
   0  12   5        8.08        5.09      4.59 o
   1  12   5       24.95       24.12      2.44 o
   2  12   5       59.72       36.12      4.05 o
   3  12   5        0.39        0.64      2.75 o
   4  12   5        0.23        1.47      2.96 o
   5  12   5        9.15        7.30      3.13 o
   6  12   5        0.02       -1.70      2.72 o
   7  12   5       26.43       33.22      7.99 o
   8  12   5        6.57        9.28      6.79 o
   9  12   5        3.44        5.32      6.99 o
  -9  13   5        8.92        4.61      8.97 o
  -8  13   5       10.09       12.66      8.36 o
  -7  13   5        7.80       11.66      7.48 o
  -6  13   5        4.51        8.78      6.69 o
  -5  13   5        4.41        5.18      6.52 o
  -4  13   5       59.12       66.55     10.17 o
  -3  13   5       48.50       52.27      8.84 o
  -2  13   5        8.34        6.48      5.40 o
  -1  13   5        0.33       -2.41      4.37 o
   0  13   5       39.96       37.49      6.85 o
   1  13   5        1.21        1.48      1.52 o
   2  13   5       31.21       38.61      6.83 o
   3  13   5        0.71       -0.86      2.83 o
   4  13   5       13.78        4.85      3.23 o
   5  13   5        0.15       -0.67      4.43 o
   6  13   5        3.22        1.88      4.19 o
   7  13   5       39.18       35.60      8.84 o
   8  13   5       27.93       29.36      8.35 o
  -8  14   5        0.69       -3.74      7.25 o
  -7  14   5       25.08       40.41     10.85 o
  -6  14   5       20.21       31.97      9.60 o
  -5  14   5        6.60       16.14      7.71 o
  -4  14   5      187.74      176.34     15.37 o
  -3  14   5        0.19        7.59      6.04 o
  -2  14   5        9.75       16.76      6.60 o
  -1  14   5       34.27       30.98      7.42 o
   0  14   5        2.43        3.37      5.04 o
   1  14   5       61.08       72.12      8.70 o
   2  14   5        4.07        0.77      2.70 o
   3  14   5       21.07       22.58      4.51 o
   4  14   5        4.77        7.47      3.38 o
   5  14   5        1.47       -1.67      2.58 o
   6  14   5        5.56        3.09      6.03 o
   7  14   5       12.04       16.36      7.56 o
  -6  15   5        0.10        3.35      6.59 o
  -5  15   5       67.16       64.02     11.27 o
  -4  15   5       61.89       65.08     10.84 o
  -3  15   5       18.90       22.60      7.68 o
  -2  15   5       14.37       14.53      6.52 o
  -1  15   5        1.94        6.23      5.61 o
   0  15   5       15.86       24.58      6.79 o
   1  15   5        5.06        2.60      4.78 o
   2  15   5        0.08        0.05      2.57 o
   3  15   5        3.98        5.03      3.08 o
   4  15   5        1.91       -1.93      2.77 o
   5  15   5        1.87        5.98      6.38 o
   6  15   5        4.77       10.40      6.48 o
  -4  16   5       22.25       17.79      8.29 o
  -3  16   5       12.52        8.05      6.91 o
  -2  16   5       16.16       26.99      7.85 o
  -1  16   5       22.28       21.63      7.62 o
   0  16   5        4.81        2.50      6.18 o
   1  16   5        4.03       -2.26      5.29 o
   2  16   5        7.14        3.97      5.30 o
   3  16   5        1.77        2.52      3.07 o
   4  16   5        5.94        9.74      5.61 o
   0  17   5        0.13       -1.99      5.49 o
 -13   0   6       25.41       32.54      5.32 o
 -12   0   6       15.00       18.30      4.81 o
 -11   0   6       31.18       32.44      7.88 o
 -10   0   6       18.43       14.90      3.01 o
  -9   0   6      597.75      574.30     11.46 o
  -8   0   6      154.93      138.19      4.56 o
  -7   0   6      253.20      259.20      6.20 o
  -6   0   6      348.40      336.91      7.15 o
  -5   0   6       43.12       38.30      2.68 o
  -4   0   6      582.59      606.48     12.08 o
  -3   0   6      827.09      878.47     15.19 o
  -1   0   6      140.33      175.10      4.39 o
   0   0   6      212.47      227.06      5.96 o
   1   0   6     1062.85     1242.86     21.39 o
   2   0   6      746.47      826.34     14.98 o
   3   0   6      538.05      615.87     15.24 o
   4   0   6       29.40       45.74      6.21 o
   5   0   6       17.88       22.97      3.10 o
   6   0   6       94.40      100.82      5.44 o
   7   0   6        1.32        2.27      2.21 o
   8   0   6       16.83       14.47      3.81 o
   9   0   6       23.12       26.86      4.49 o
  10   0   6        4.86        2.52      4.36 o
  11   0   6       12.52        7.88      5.75 o
  12   0   6        1.09       -0.93      5.23 o
  13   0   6        9.45        2.52      6.15 o
 -13   1   6        1.22        4.25      4.70 o
 -12   1   6       36.25       32.46      5.22 o
 -11   1   6       25.94       26.15      2.11 o
 -10   1   6       14.50       11.45      1.56 o
  -9   1   6      191.22      191.66      4.26 o
  -8   1   6       10.95       12.08      1.31 o
  -7   1   6        2.33        2.75      0.95 o
  -6   1   6       48.51       52.08      1.75 o
  -5   1   6       19.65       21.12      1.20 o
  -4   1   6      845.58      862.56     11.16 o
  -3   1   6      848.94      841.58     10.33 o
  -2   1   6      693.72      762.75     10.77 o
  -1   1   6     1063.45     1160.86     16.85 o
   1   1   6      732.11      747.95     10.04 o
   2   1   6       12.16       10.76      1.84 o
   3   1   6      256.08      263.40      5.13 o
   4   1   6        0.01        0.17      1.04 o
   5   1   6       63.91       78.51      2.76 o
   6   1   6        5.45        5.64      1.41 o
   7   1   6        4.25        3.48      1.41 o
   8   1   6        4.44        3.08      1.62 o
   9   1   6       13.36       10.28      2.61 o
  10   1   6        2.76        3.47      4.92 o
  11   1   6       17.24       10.46      4.38 o
  12   1   6        4.54       11.17      4.44 o
  13   1   6        5.46        4.81      5.29 o
 -13   2   6       46.57       45.50      7.68 o
 -12   2   6       10.65       12.72      4.22 o
 -11   2   6        8.65        7.80      2.37 o
 -10   2   6       35.10       29.22      2.82 o
  -9   2   6       10.41       16.01      2.74 o
  -8   2   6      114.63      103.24      4.62 o
  -7   2   6       11.62       13.64      1.56 o
  -6   2   6      134.91      131.15      2.75 o
  -5   2   6       44.52       47.66      1.63 o
  -4   2   6      238.28      232.84      4.09 o
  -3   2   6      287.20      316.49      4.64 o
  -2   2   6       49.43       36.51      2.53 o
  -1   2   6      403.10      451.15      6.91 o
   0   2   6       77.13       78.60      9.86 o
   1   2   6        2.14        1.18      2.49 o
   2   2   6      324.81      317.51      5.52 o
   3   2   6      183.45      218.19      4.35 o
   4   2   6       33.73       43.16      3.03 o
   5   2   6       20.76       23.76      1.74 o
   6   2   6       49.89       49.70      2.35 o
   7   2   6        0.95        0.42      1.42 o
   8   2   6       45.01       49.97      2.71 o
   9   2   6       21.76       25.12      3.24 o
  10   2   6       68.00       67.99      5.46 o
  11   2   6        2.01        6.77      3.79 o
  12   2   6       13.78       12.41      4.58 o
  13   2   6        0.60        5.61      4.30 o
 -13   3   6       12.45       -0.34      5.46 o
 -12   3   6        1.94        0.97      2.89 o
 -11   3   6        0.07        0.47      2.26 o
 -10   3   6        4.70        5.03      2.47 o
  -9   3   6       25.79       24.65      3.91 o
  -8   3   6       80.52       79.52      5.63 o
  -7   3   6       78.32       83.57      3.29 o
  -6   3   6      178.10      183.53      4.36 o
  -5   3   6       98.90      106.47      2.80 o
  -4   3   6       15.59       13.11      0.89 o
  -3   3   6      291.83      338.00      6.89 o
  -2   3   6      326.12      329.21      4.89 o
  -1   3   6      159.46      152.89      9.07 o
   0   3   6      191.36       -7.05     46.40 o
   1   3   6      143.42      156.71     13.07 o
   2   3   6      419.74      451.74      7.57 o
   3   3   6      491.18      526.58      7.51 o
   4   3   6      139.99      144.79      3.49 o
   5   3   6      259.00      236.99      5.89 o
   6   3   6      495.57      485.34      8.65 o
   7   3   6      157.79      169.48      4.36 o
   8   3   6        1.23        2.52      2.28 o
   9   3   6      126.26      132.46      5.96 o
  10   3   6        1.15        0.69      2.60 o
  11   3   6        3.79        4.25      3.90 o
  12   3   6        1.54       -0.14      3.74 o
  13   3   6       19.68       15.71      5.37 o
 -13   4   6       15.38       18.72      6.96 o
 -12   4   6        5.60        7.03      4.35 o
 -11   4   6       25.43       22.73      3.31 o
 -10   4   6       13.35       13.95      2.93 o
  -9   4   6       31.82       38.55      3.34 o
  -8   4   6        3.62        3.45      1.85 o
  -7   4   6        9.23        8.24      1.87 o
  -6   4   6       10.16       10.87      1.53 o
  -5   4   6       83.29       87.75      3.25 o
  -4   4   6        2.98        1.43      1.09 o
  -3   4   6        8.57        7.58      1.44 o
  -2   4   6       10.95       16.33      6.76 o
  -1   4   6      123.53      135.87      7.01 o
   0   4   6      272.63      298.42      5.58 o
   1   4   6      753.54      783.97     12.58 o
   2   4   6      136.08      140.71     13.16 o
   3   4   6       82.35       85.00      4.66 o
   4   4   6       64.89       67.05      5.14 o
   5   4   6      385.16      401.95      6.97 o
   6   4   6        3.73        3.56      1.51 o
   7   4   6      164.37      174.66      5.40 o
   8   4   6       24.34       31.65      3.17 o
   9   4   6        8.12       10.89      2.51 o
  10   4   6        2.02        3.20      2.80 o
  11   4   6        3.85        2.24      3.33 o
  12   4   6        3.76       -0.87      4.28 o
 -13   5   6       13.12       13.64      4.63 o
 -12   5   6        4.18       11.35      6.56 o
 -11   5   6       45.45       51.18      6.79 o
 -10   5   6       15.30       15.30      3.42 o
  -9   5   6       34.49       37.88      3.32 o
  -8   5   6        5.28        8.35      2.09 o
  -7   5   6       48.56       43.30      2.84 o
  -6   5   6        0.78        1.33      1.60 o
  -5   5   6       11.86       13.51      1.98 o
  -4   5   6        4.21        3.52      1.43 o
  -3   5   6      322.98       11.66     83.22 o
  -2   5   6       59.13       -0.32      5.88 o
  -1   5   6      140.11      137.18      6.48 o
   0   5   6      450.83      477.25      7.69 o
   1   5   6      583.87      608.32      8.63 o
   2   5   6     1326.58     1350.85     17.65 o
   3   5   6       77.95       69.56      4.93 o
   4   5   6      168.01      160.39      7.83 o
   5   5   6        3.60        2.33      1.71 o
   6   5   6       61.52       61.70      3.65 o
   7   5   6      229.14      226.76      6.78 o
   8   5   6        2.22        2.80      2.20 o
   9   5   6        1.57        0.60      2.08 o
  10   5   6        0.30        1.38      2.91 o
  11   5   6       10.03       15.58      4.15 o
  12   5   6        8.64        6.17      4.81 o
 -13   6   6       15.21       16.23      7.68 o
 -12   6   6       10.00       16.60      5.87 o
 -11   6   6        7.52        9.38      4.35 o
 -10   6   6       18.33       27.44      5.36 o
  -9   6   6        6.11        1.07      2.21 o
  -8   6   6        0.98        1.08      1.62 o
  -7   6   6        4.98        3.20      1.59 o
  -6   6   6      239.19      239.70      5.87 o
  -5   6   6      206.16      197.16      5.41 o
  -4   6   6       55.90       57.40      3.06 o
  -3   6   6       53.66      -10.39     38.28 o
  -1   6   6       23.08       32.80      5.64 o
   0   6   6       14.78       14.09      1.82 o
   1   6   6      475.93      509.52      7.70 o
   2   6   6      173.07      204.85     16.18 o
   3   6   6        2.11        1.79      2.85 o
   4   6   6       13.63       15.37      1.48 o
   5   6   6       68.84       70.75      3.82 o
   6   6   6       45.87       47.34      2.68 o
   7   6   6       49.40       52.31      3.70 o
   8   6   6        5.13        6.66      2.46 o
   9   6   6       31.31       32.14      3.62 o
  10   6   6        0.22        2.43      3.71 o
  11   6   6        1.25        1.95      3.47 o
  12   6   6        5.72        8.09      8.91 o
 -12   7   6       44.83       46.93      9.82 o
 -11   7   6        1.08        6.35      6.79 o
 -10   7   6        7.16       12.93      4.80 o
  -9   7   6       42.94       43.34      4.03 o
  -8   7   6       28.80       20.31      2.83 o
  -7   7   6       49.14       41.34      3.40 o
  -6   7   6       53.23       54.33      3.40 o
  -5   7   6       18.27       20.34      2.67 o
  -4   7   6       20.84       27.68      2.85 o
  -3   7   6      184.48       -9.99     43.70 o
  -2   7   6      290.76      284.50      9.33 o
  -1   7   6       87.68       99.79     12.00 o
   0   7   6       48.13       44.89      3.67 o
   1   7   6      325.76      375.48      6.09 o
   2   7   6      104.62      107.15      8.87 o
   3   7   6       10.15        9.59      1.31 o
   4   7   6       12.27       15.04      3.91 o
   5   7   6      173.20      183.67     18.19 o
   6   7   6      110.73      113.50     15.17 o
   7   7   6        0.96        2.29      4.58 o
   8   7   6        1.30        1.43      2.31 o
   9   7   6        3.68        1.54      2.90 o
  10   7   6        8.39        4.93      3.54 o
  11   7   6        2.98        2.01      3.47 o
  12   7   6        7.00        5.24      5.58 o
 -12   8   6        0.18       -2.89      6.00 o
 -11   8   6       13.62       14.98      7.33 o
 -10   8   6        1.19       -0.14      5.60 o
  -9   8   6        1.98        3.85      2.82 o
  -8   8   6        3.63        2.66      2.28 o
  -7   8   6       28.04       27.12      3.23 o
  -6   8   6       42.82       43.42      3.76 o
  -5   8   6        0.33       -1.90      1.90 o
  -4   8   6       40.76       37.44     17.57 o
  -3   8   6      289.42      273.10      9.51 o
  -2   8   6      139.57      134.07     19.63 o
  -1   8   6       37.97       34.88      4.04 o
   0   8   6       33.26       32.35      5.51 o
   1   8   6      209.45      218.53      4.74 o
   2   8   6      188.48      211.50      8.80 o
   3   8   6      163.28      166.54     15.84 o
   4   8   6       39.07       40.61      3.93 o
   5   8   6       12.19       13.37      6.79 o
   6   8   6      202.82      194.88     23.38 o
   7   8   6       18.72       22.17      3.00 o
   8   8   6       16.79       10.85      2.84 o
   9   8   6        5.50        0.86      3.69 o
  10   8   6       36.99       38.04      4.65 o
  11   8   6       23.57       14.57      4.25 o
 -11   9   6        9.23       17.30      8.63 o
 -10   9   6        0.66       -4.45      5.87 o
  -9   9   6       83.83       75.68      7.90 o
  -8   9   6      137.24      135.21      8.96 o
  -7   9   6        0.56        2.87      2.42 o
  -6   9   6        0.79        4.03      2.45 o
  -5   9   6        5.69        8.66      2.99 o
  -4   9   6       17.52       11.72     11.90 o
  -3   9   6      421.72      415.13     12.91 o
  -2   9   6       22.33       21.95      6.22 o
  -1   9   6       24.21       25.27      6.62 o
   0   9   6       32.49       30.47      5.62 o
   1   9   6      140.67      149.64      4.47 o
   2   9   6       25.60       11.21      5.44 o
   3   9   6      185.70      180.50     22.13 o
   4   9   6       31.11       20.30      8.55 o
   5   9   6       47.93       49.94      9.54 o
   6   9   6       52.53       54.21      7.01 o
   7   9   6        6.64        8.69      2.89 o
   8   9   6        2.11        2.12      2.32 o
   9   9   6       13.88       16.28      4.19 o
  10   9   6       26.57       29.58      4.42 o
  11   9   6       42.68       52.68      6.96 o
 -11  10   6        5.69       12.23      7.78 o
 -10  10   6       55.66       96.05     12.38 o
  -9  10   6        1.21        2.97      4.02 o
  -8  10   6        0.76        1.36      5.73 o
  -7  10   6        0.66       -2.49      2.72 o
  -6  10   6        0.12        0.91      2.32 o
  -5  10   6        0.00       -1.00      2.78 o
  -4  10   6        0.00        4.62      2.93 o
  -3  10   6      114.74      104.93     19.96 o
  -2  10   6      199.07      163.09     31.98 o
  -1  10   6       31.66       32.34      7.47 o
   0  10   6       66.80       66.59     20.64 o
   1  10   6        5.89        1.83      1.72 o
   2  10   6      408.09      340.95     12.32 o
   3  10   6        0.33        1.82     10.07 o
   4  10   6       27.00       14.61     15.44 o
   5  10   6        3.87        2.33      2.25 o
   6  10   6        3.54        0.95      2.53 o
   7  10   6        1.63       -0.86      4.92 o
   8  10   6        7.03        3.53      3.64 o
   9  10   6        7.97        6.04      3.79 o
  10  10   6       35.21       35.92      5.19 o
 -10  11   6        0.12        1.22      5.31 o
  -9  11   6       19.37       13.18      4.93 o
  -8  11   6        6.27        7.32      4.49 o
  -7  11   6        0.08        0.09      3.06 o
  -6  11   6        0.01        4.06      3.96 o
  -5  11   6        0.42        3.00      3.61 o
  -4  11   6       14.18        7.84      3.95 o
  -3  11   6       10.81       19.11      4.36 o
  -2  11   6       21.33       19.74      5.39 o
  -1  11   6        7.74        5.01     28.70 o
   0  11   6        3.23        4.98      4.70 o
   1  11   6       57.32       61.06      4.16 o
   2  11   6        0.41        0.26      3.09 o
   3  11   6       24.64       18.83      3.75 o
   4  11   6       24.38       23.95      3.98 o
   5  11   6        1.13        0.65      2.88 o
   6  11   6        8.16        5.93      3.28 o
   7  11   6       33.19       22.80      4.73 o
   8  11   6        5.21        7.48      4.05 o
   9  11   6        0.00        0.16      3.09 o
  10  11   6       18.54       21.32      8.81 o
  -9  12   6       11.57       21.11      6.37 o
  -8  12   6        0.82       -1.47      4.48 o
  -7  12   6        7.89        2.51      4.41 o
  -6  12   6        0.36        0.85      4.18 o
  -5  12   6        1.08        2.19      3.68 o
  -4  12   6        0.03        1.89      5.49 o
  -3  12   6       81.45       87.22     10.73 o
  -2  12   6        1.97        2.52      5.19 o
  -1  12   6        3.09        3.28     22.20 o
   0  12   6        6.43       10.71      5.19 o
   1  12   6        2.02        3.75      1.77 o
   2  12   6       45.56       47.27      4.41 o
   3  12   6        0.46        2.45      2.98 o
   4  12   6        3.13        3.29      3.34 o
   5  12   6        2.23        1.29      5.51 o
   6  12   6       27.58       34.69      4.79 o
   7  12   6       45.84       57.36      5.52 o
   8  12   6        0.00        1.08      2.97 o
   9  12   6        5.23        6.34      6.23 o
  -8  13   6        0.20       -0.60      7.17 o
  -7  13   6       11.75        9.92      7.96 o
  -6  13   6        2.70       11.22      7.44 o
  -5  13   6        2.77        6.06      6.31 o
  -4  13   6       83.19       82.72     11.35 o
  -3  13   6       12.84        5.75      6.06 o
  -2  13   6       15.32        7.14      5.87 o
  -1  13   6       21.17       24.46      6.55 o
   0  13   6       12.57        9.32      5.66 o
   1  13   6        0.63        0.29      4.44 o
   2  13   6       19.02       14.25      3.30 o
   3  13   6       10.00       10.97      3.41 o
   4  13   6        1.97        4.89      3.41 o
   5  13   6        1.05       -2.14      2.96 o
   6  13   6        7.89        1.94      4.00 o
   7  13   6        2.03       -1.01      2.85 o
   8  13   6        6.69       19.32      7.84 o
  -7  14   6        0.00       -2.18      7.47 o
  -6  14   6       17.87        7.92      7.25 o
  -5  14   6       42.50       54.29     10.39 o
  -4  14   6       10.74       17.33      8.01 o
  -3  14   6       47.97       68.58     10.48 o
  -2  14   6        6.62        0.29      5.29 o
  -1  14   6        2.45        8.78      5.81 o
   0  14   6        7.87        5.29      5.60 o
   1  14   6        0.32        3.79      5.32 o
   2  14   6       18.56       16.64      3.34 o
   3  14   6       16.20       25.82      5.56 o
   4  14   6        0.10        0.03      4.48 o
   5  14   6        7.86        4.88      4.47 o
   6  14   6        0.71       -0.09      2.98 o
   7  14   6        0.36       -2.37      6.23 o
  -6  15   6        0.03        0.62      7.28 o
  -5  15   6        0.11       -2.46      7.02 o
  -4  15   6        3.03       15.68      7.64 o
  -3  15   6        0.00       14.11      7.25 o
  -2  15   6       14.15       14.33      7.47 o
  -1  15   6       40.23       65.07      9.91 o
   0  15   6        1.00        1.96      5.78 o
   1  15   6       11.04       23.27      7.17 o
   2  15   6        0.32        4.75      5.19 o
   3  15   6        2.35        6.90      3.35 o
   4  15   6        0.05       -3.37      3.37 o
   5  15   6        2.44        1.86      3.30 o
  -4  16   6        5.05       -5.44      6.52 o
  -3  16   6        0.03        0.82      6.57 o
  -2  16   6       30.09       56.91     10.25 o
  -1  16   6        0.10        7.23      6.08 o
   0  16   6       26.02       39.78      8.44 o
   1  16   6        1.73       -0.26      5.47 o
   2  16   6        2.24        3.20      5.55 o
   3  16   6        7.44       11.15      3.52 o
 -13   1   7        0.98        2.97      4.76 o
 -12   1   7        0.00       -1.17      3.49 o
 -11   1   7        1.47        5.18      2.41 o
 -10   1   7       22.44       23.66      2.45 o
  -9   1   7        5.34       10.14      1.75 o
  -8   1   7      347.97      349.10      6.61 o
  -7   1   7       36.89       39.58      1.82 o
  -6   1   7       96.89       88.63      2.35 o
  -5   1   7      150.87      148.82      2.96 o
  -4   1   7      309.60      325.44      6.24 o
  -3   1   7      230.07      259.16      4.33 o
  -2   1   7      339.40      352.33      6.10 o
  -1   1   7      435.75      266.84     17.19 o
   0   1   7       58.59       59.75      9.89 o
   1   1   7        0.08       -1.41      1.67 o
   2   1   7      191.59      221.70      4.91 o
   3   1   7        0.38       -0.47      2.31 o
   4   1   7        1.50        2.37      1.24 o
   5   1   7       56.40       60.84      3.01 o
   6   1   7       10.74       12.74      1.73 o
   7   1   7       37.70       39.21      2.65 o
   8   1   7       55.10       46.49      3.00 o
   9   1   7        9.90       11.75      3.26 o
  10   1   7        0.39       -1.42      3.04 o
  11   1   7        1.53       -0.39      3.63 o
  12   1   7        6.38        4.27      4.52 o
 -13   2   7        4.73       10.03      5.66 o
 -12   2   7       54.69       47.20      5.76 o
 -11   2   7        0.14        0.24      2.13 o
 -10   2   7       19.91       17.64      2.99 o
  -9   2   7        9.39        4.76      2.82 o
  -8   2   7        0.02        3.73      2.74 o
  -7   2   7      520.00      509.45      9.97 o
  -6   2   7      641.21      636.66      8.84 o
  -5   2   7       20.13       20.83      1.19 o
  -4   2   7       16.29       20.41      1.16 o
  -3   2   7      192.69      211.58      3.59 o
  -2   2   7      302.78      349.10      5.91 o
  -1   2   7       24.36       24.27      2.56 o
   0   2   7       57.83        1.03      5.27 o
   1   2   7     1054.74     1094.65     16.32 o
   2   2   7      212.61      252.85     12.34 o
   3   2   7      364.72      374.02      6.59 o
   4   2   7       22.18       23.30      2.98 o
   5   2   7       42.09       38.98      2.31 o
   6   2   7      187.06      165.91      4.47 o
   7   2   7      307.23      314.37      7.45 o
   8   2   7       33.59       29.35      3.97 o
   9   2   7       75.97       78.20      4.74 o
  10   2   7        3.96        1.06      2.95 o
  11   2   7       12.29       15.22      4.77 o
  12   2   7       10.71        7.25      5.31 o
 -13   3   7        0.04        6.25      9.37 o
 -12   3   7       11.07       15.41      4.26 o
 -11   3   7        0.11       -0.16      2.44 o
 -10   3   7        2.46        8.51      2.81 o
  -9   3   7        4.15        6.35      2.41 o
  -8   3   7       46.76       43.53      4.18 o
  -7   3   7      818.33      813.30     17.85 o
  -6   3   7       11.54        9.78      1.61 o
  -5   3   7        6.48        3.49      0.83 o
  -4   3   7       21.76       22.02      1.29 o
  -3   3   7       65.41       75.24      6.10 o
  -2   3   7       23.18       21.95      2.68 o
  -1   3   7      135.77      152.92      8.84 o
   0   3   7      254.89       89.73     41.44 o
   1   3   7        8.90        8.17      1.47 o
   2   3   7      394.23      457.85      7.92 o
   3   3   7      220.52      233.32      4.93 o
   4   3   7        0.60        0.13      1.78 o
   5   3   7      222.89      224.35      4.91 o
   6   3   7        0.31       -0.74      1.61 o
   7   3   7     1013.38      978.75     17.54 o
   8   3   7      111.41      121.79      5.33 o
   9   3   7       27.61       28.23      3.23 o
  10   3   7       11.45       10.78      3.84 o
  11   3   7        2.64        7.14      4.14 o
  12   3   7        8.63       11.04      4.87 o
 -13   4   7        6.96       14.56      3.83 o
 -12   4   7       56.90       65.02      6.97 o
 -11   4   7        3.39        3.97      4.14 o
 -10   4   7       11.02       10.16      2.85 o
  -9   4   7        4.07        1.42      2.15 o
  -8   4   7      138.24      130.86      6.65 o
  -7   4   7        4.03        3.07      2.27 o
  -6   4   7      108.00      100.86      4.72 o
  -5   4   7       86.05       80.16      4.65 o
  -4   4   7       11.60        9.15      1.32 o
  -3   4   7        0.05       -0.64      0.64 o
  -2   4   7      106.20       92.71      6.52 o
  -1   4   7       27.17       26.69      1.84 o
   0   4   7      191.66      -17.98     38.71 o
   1   4   7      658.07      675.71     12.32 o
   2   4   7      427.63      425.10      7.33 o
   3   4   7       26.82       25.12      4.38 o
   4   4   7        2.45        2.49      2.86 o
   5   4   7       12.29       13.26      1.94 o
   6   4   7      485.84      453.52      8.64 o
   7   4   7        0.36       -1.92      1.92 o
   8   4   7       13.52       12.59      2.64 o
   9   4   7       27.95       39.53      5.52 o
  10   4   7       56.86       66.16      5.60 o
  11   4   7        6.21        9.02      4.22 o
  12   4   7        7.96        1.80      4.33 o
 -13   5   7        0.49       -2.60      6.14 o
 -12   5   7       16.24       18.49      4.23 o
 -11   5   7        0.05        0.79      4.12 o
 -10   5   7       44.74       51.54      5.01 o
  -9   5   7        0.40       -2.13      2.13 o
  -8   5   7       87.23       81.48      4.76 o
  -7   5   7      199.72      201.08      6.98 o
  -6   5   7       42.87       47.92      3.51 o
  -5   5   7      333.22      340.71      8.14 o
  -4   5   7        0.30       -0.58      1.38 o
  -3   5   7      148.51        1.10     11.88 o
  -2   5   7       21.11       20.59      1.32 o
  -1   5   7       15.92       14.01      1.52 o
   0   5   7      770.03      742.93     12.54 o
   1   5   7      468.92      485.58      8.66 o
   2   5   7      423.52      422.60      7.35 o
   3   5   7      204.28      213.67      7.87 o
   4   5   7        2.74        5.30      1.53 o
   5   5   7      592.84      559.96     11.14 o
   6   5   7        9.08        6.42      3.37 o
   7   5   7        0.56       -1.31      1.93 o
   8   5   7       38.15       40.88      4.51 o
   9   5   7        0.27       -2.70      2.84 o
  10   5   7        2.64       -0.12      2.87 o
  11   5   7        8.32        5.25      3.70 o
  12   5   7        2.98       -0.75      4.55 o
 -12   6   7        0.18        2.33      9.14 o
 -11   6   7       26.17       41.06      6.42 o
 -10   6   7        0.06       -1.80      3.88 o
  -9   6   7        8.39        7.99      3.23 o
  -8   6   7       99.47       96.86      5.47 o
  -7   6   7       15.04        8.89      2.30 o
  -6   6   7      381.76      364.28     10.04 o
  -5   6   7       48.94       51.64      3.45 o
  -4   6   7       12.40        4.28      8.30 o
  -3   6   7      110.56      -15.76     43.36 o
  -2   6   7      103.37       96.69     22.48 o
  -1   6   7      738.50      725.62     12.18 o
   0   6   7      378.20      366.15      6.85 o
   1   6   7      839.04      819.38     12.05 o
   2   6   7      173.36      155.92     12.75 o
   3   6   7      903.24      943.21     13.54 o
   4   6   7       51.94       49.28      7.32 o
   5   6   7        8.72        9.09      3.70 o
   6   6   7      188.77      174.94     18.25 o
   7   6   7        4.34        3.82      2.37 o
   8   6   7       54.76       49.92      4.01 o
   9   6   7        0.57       -2.67      2.67 o
  10   6   7        3.14        1.53      3.43 o
  11   6   7        3.68        0.06      3.69 o
  12   6   7        0.10       -1.22      6.18 o
 -12   7   7        0.51       -1.59      6.37 o
 -11   7   7        1.83        6.96      4.64 o
 -10   7   7       33.85       42.76      9.23 o
  -9   7   7       44.34       45.39      4.72 o
  -8   7   7       16.26        8.36      2.98 o
  -7   7   7        4.19        1.29      2.17 o
  -6   7   7        2.40        3.53      2.15 o
  -5   7   7       47.75       45.99      3.72 o
  -4   7   7      216.41        1.87     49.62 o
  -3   7   7      186.79       50.49     59.63 o
  -2   7   7       14.46        6.69      6.99 o
  -1   7   7      538.16      537.01     10.59 o
   0   7   7      319.52      309.52      6.33 o
   1   7   7      247.61      232.72     10.70 o
   2   7   7      133.86      150.69     13.44 o
   3   7   7      816.04      836.84     14.12 o
   4   7   7       18.42       17.78      3.92 o
   5   7   7        9.31        9.23      2.93 o
   6   7   7       36.15       34.74      3.19 o
   7   7   7      135.06      142.19      5.94 o
   8   7   7        9.02        7.44      2.62 o
   9   7   7        4.00        0.21      2.99 o
  10   7   7        4.63       -3.23      3.23 o
  11   7   7        5.43        6.79      4.11 o
 -12   8   7        1.02       -5.52      5.52 o
 -11   8   7       11.25       15.18      7.39 o
 -10   8   7        3.12        5.05      5.64 o
  -9   8   7       30.89       39.55      9.38 o
  -8   8   7       12.11       12.22      2.93 o
  -7   8   7        4.85        2.90      2.68 o
  -6   8   7       17.33       10.98      4.10 o
  -5   8   7       36.56       38.21      3.55 o
  -4   8   7       26.14       18.23      3.43 o
  -3   8   7       43.94       51.97     15.65 o
  -2   8   7       11.57        6.86      4.55 o
  -1   8   7       26.24       27.77     11.90 o
   0   8   7      109.91      113.73     12.85 o
   1   8   7       51.79       48.61      2.76 o
   2   8   7      186.31      185.06     18.89 o
   3   8   7       11.13       16.71      4.81 o
   4   8   7        8.92        9.04      1.95 o
   5   8   7        3.46        7.35      1.93 o
   6   8   7        5.36        9.71      3.03 o
   7   8   7       39.17       35.00      4.15 o
   8   8   7        0.44       -1.91      3.00 o
   9   8   7       22.57       21.03      4.21 o
  10   8   7        0.16        0.55      3.44 o
  11   8   7       11.97       11.98      7.65 o
 -11   9   7        4.22       -3.90      6.03 o
 -10   9   7       28.08       40.19      9.20 o
  -9   9   7        8.21        6.74      3.54 o
  -8   9   7        0.17       -1.00      2.56 o
  -7   9   7       18.32       20.38      3.38 o
  -6   9   7       26.43       35.04      3.76 o
  -5   9   7      148.49      133.90      5.95 o
  -4   9   7       23.23       28.02      3.98 o
  -3   9   7       85.18       81.69     19.19 o
  -2   9   7      240.75      232.02     40.43 o
  -1   9   7        7.27        6.77      2.75 o
   0   9   7       15.51       17.21      2.75 o
   1   9   7       30.07       35.22      2.78 o
   2   9   7        5.23        2.37      3.16 o
   3   9   7        7.68        5.01      2.90 o
   4   9   7       52.92       34.99      2.91 o
   5   9   7        0.15       -2.10      2.10 o
   6   9   7        1.35       -0.64      2.71 o
   7   9   7        0.06        1.30      2.68 o
   8   9   7       39.22       43.62      6.91 o
   9   9   7       10.67       12.40      4.64 o
  10   9   7        1.90        0.43      4.25 o
 -10  10   7        0.01        4.31      6.45 o
  -9  10   7        4.04        4.39      4.20 o
  -8  10   7        1.58        6.36      3.55 o
  -7  10   7       17.47       16.65      3.28 o
  -6  10   7        4.52        6.04      2.85 o
  -5  10   7       73.44       79.61      8.63 o
  -4  10   7       84.47       82.37      5.95 o
  -3  10   7       11.77        9.95      4.32 o
  -2  10   7       34.93       27.74      4.29 o
  -1  10   7       21.07       23.04      9.47 o
   0  10   7        1.45        0.36      5.28 o
   1  10   7       32.59       34.74      3.59 o
   2  10   7       20.91       18.40      4.16 o
   3  10   7        0.86        2.96      3.02 o
   4  10   7        4.79        2.21      2.97 o
   5  10   7        8.34        5.13      3.32 o
   6  10   7        0.44        0.10      3.27 o
   7  10   7        8.52        7.18      3.91 o
   8  10   7        0.05       -2.91      2.91 o
   9  10   7       14.32        8.20      4.17 o
  10  10   7       12.29       13.37      4.73 o
 -10  11   7        0.78       -2.68      4.71 o
  -9  11   7        0.00        1.76      5.04 o
  -8  11   7        6.99        4.99      4.58 o
  -7  11   7        4.39        2.08      3.67 o
  -6  11   7       75.14       78.50      6.04 o
  -5  11   7        8.79       22.37      4.20 o
  -4  11   7       32.63       28.38      4.30 o
  -3  11   7      238.76      220.54     12.99 o
  -2  11   7        3.17        6.26      2.99 o
  -1  11   7      199.17      184.22     10.30 o
   0  11   7        0.32        1.87      3.13 o
   1  11   7       14.53       10.74      2.80 o
   2  11   7       10.51        6.66      3.06 o
   3  11   7        0.00        3.38      3.05 o
   4  11   7        6.03        7.18      5.23 o
   5  11   7        3.25       -0.94      3.09 o
   6  11   7       30.00       29.04      4.87 o
   7  11   7        0.44        1.48      5.06 o
   8  11   7        0.15       -3.51      3.51 o
   9  11   7        5.11       -3.74      3.74 o
  -9  12   7        5.02        4.59      4.94 o
  -8  12   7        2.13        2.51      4.58 o
  -7  12   7        1.26       -2.26      5.68 o
  -6  12   7        0.47        0.14      3.68 o
  -5  12   7       51.90       53.26     16.05 o
  -4  12   7       20.98       38.32      8.58 o
  -3  12   7        0.00        7.93      5.55 o
  -2  12   7       73.15       56.70      8.92 o
  -1  12   7        0.81        0.87      4.62 o
   0  12   7       44.26       42.10      7.99 o
   1  12   7       27.32       39.37      4.79 o
   2  12   7       55.80       42.20      4.46 o
   3  12   7        0.42       -2.97      4.50 o
   4  12   7        0.15        0.97      4.79 o
   5  12   7        0.39        0.30      3.18 o
   6  12   7        7.45        4.21      5.41 o
   7  12   7       12.21        9.18      4.25 o
   8  12   7        6.96        5.73      3.95 o
  -8  13   7       12.34       10.23      8.55 o
  -7  13   7       12.58       33.31      9.71 o
  -6  13   7        0.21       -3.32      6.52 o
  -5  13   7       10.69        8.16      7.31 o
  -4  13   7        6.41       11.38      6.88 o
  -3  13   7      134.78      162.94     14.47 o
  -2  13   7        0.11        1.82      5.16 o
  -1  13   7       16.74       32.77      7.54 o
   0  13   7       34.20       42.06      7.96 o
   1  13   7       26.43       24.58      6.88 o
   2  13   7        0.13       -0.28      2.62 o
   3  13   7        6.67       10.26      3.64 o
   4  13   7        3.24        6.01      3.80 o
   5  13   7        0.00        3.75      3.78 o
   6  13   7       14.42       13.60      4.27 o
   7  13   7       39.56       32.29      5.13 o
  -7  14   7       41.07       51.49     11.66 o
  -6  14   7       23.93       58.07     11.66 o
  -5  14   7        0.01       11.69      7.85 o
  -4  14   7       25.05       26.44      8.83 o
  -3  14   7       61.16       83.99     11.64 o
  -2  14   7        6.95       20.79      7.36 o
  -1  14   7        1.91        9.54      6.03 o
   0  14   7        0.50        0.06      5.33 o
   1  14   7        3.84        6.71      5.58 o
   2  14   7        0.38       -1.86      3.51 o
   3  14   7        7.88        3.50      3.44 o
   4  14   7        1.55        3.98      3.66 o
   5  14   7        0.07       -4.15      5.64 o
   6  14   7       82.14       90.25      6.81 o
  -5  15   7        0.20       10.23      7.70 o
  -4  15   7       18.52       18.61      8.12 o
  -3  15   7       42.79       38.23      9.52 o
  -2  15   7        0.90        3.85      6.71 o
  -1  15   7        1.47        4.85      5.83 o
   0  15   7        1.25        2.94      5.74 o
   1  15   7        0.92       -5.74      5.74 o
   2  15   7       33.21       32.67      7.85 o
   3  15   7        0.00       -3.22      3.71 o
   4  15   7        0.21        0.84      8.05 o
  -2  16   7       74.86       81.01     11.92 o
  -1  16   7        0.42       -3.15      6.01 o
   0  16   7        0.61       -1.36      6.35 o
   1  16   7        7.61        2.21      6.65 o
 -12   0   8       11.98       12.14      4.65 o
 -11   0   8       27.14       26.22      4.45 o
 -10   0   8       12.26       11.35      2.76 o
  -9   0   8        0.17       -0.32      2.05 o
  -8   0   8      368.51      370.81     10.90 o
  -7   0   8        4.44        2.30      1.83 o
  -6   0   8       65.80       63.24      2.95 o
  -5   0   8      537.82      530.50     14.02 o
  -4   0   8        2.02        1.61      1.28 o
  -3   0   8      939.58     1055.48     21.04 o
  -2   0   8        0.69        0.88      1.28 o
  -1   0   8      230.68      273.56      7.19 o
   0   0   8      585.54      610.24     12.40 o
   1   0   8       64.86       57.87      4.91 o
   2   0   8      244.40      254.90      6.96 o
   3   0   8        0.14        2.18      2.28 o
   4   0   8      111.22      139.34      5.02 o
   5   0   8       46.35       43.68      3.25 o
   6   0   8        2.11        3.63      2.11 o
   7   0   8      133.88      117.98      6.04 o
   8   0   8        9.71       12.85      3.01 o
   9   0   8       14.83       16.41      4.62 o
  10   0   8       32.40       18.57      7.20 o
  11   0   8       17.26       23.25      7.78 o
  12   0   8        0.71       -2.88      6.09 o
 -13   1   8        5.20        2.95      4.50 o
 -12   1   8        6.69        9.40      5.80 o
 -11   1   8        1.37       -2.20      2.20 o
 -10   1   8        1.21       -0.49      1.57 o
  -9   1   8      147.68      152.53      5.19 o
  -8   1   8       30.71       29.86      1.89 o
  -7   1   8       18.25       24.71      1.83 o
  -6   1   8      172.67      181.63      3.74 o
  -5   1   8       12.64       12.03      1.19 o
  -4   1   8      404.69      430.72      6.51 o
  -3   1   8       42.54       39.11      4.33 o
  -2   1   8       39.74       40.84      3.68 o
  -1   1   8        2.65        3.19      2.58 o
   0   1   8       43.33       46.37      4.12 o
   1   1   8      154.62      190.46      8.15 o
   2   1   8       38.59       37.83      3.76 o
   3   1   8       12.53       15.51      1.58 o
   4   1   8        1.80        1.17      2.21 o
   5   1   8       30.07       32.80      2.27 o
   6   1   8       53.93       52.86      2.98 o
   7   1   8        1.49       -0.50      1.71 o
   8   1   8      146.59      147.77      5.09 o
   9   1   8        1.19        3.25      2.92 o
  10   1   8        4.64       -1.31      3.63 o
  11   1   8        1.48       -0.76      3.73 o
  12   1   8        0.94       -3.88      3.88 o
 -13   2   8       11.49       14.81      5.55 o
 -12   2   8        7.33        8.13      3.15 o
 -11   2   8       11.02        8.70      3.30 o
 -10   2   8        0.73       -2.61      2.94 o
  -9   2   8       11.75        8.38      3.06 o
  -8   2   8        2.83        0.47      2.18 o
  -7   2   8      509.57      504.89     10.26 o
  -6   2   8        4.07        6.17      1.14 o
  -5   2   8      310.45      332.00      8.09 o
  -4   2   8      122.02      119.79      6.60 o
  -3   2   8        2.79        4.47      1.36 o
  -2   2   8      110.01      109.60      8.38 o
  -1   2   8       38.85       44.07      4.73 o
   0   2   8      148.71       60.11     22.16 o
   1   2   8       58.25       57.69      6.66 o
   2   2   8        0.00       -0.55      1.80 o
   3   2   8        9.26        8.30      1.81 o
   4   2   8        3.86        3.03      1.48 o
   5   2   8        6.62        6.65      2.51 o
   6   2   8        0.24        0.15      1.69 o
   7   2   8       18.76       20.61      2.48 o
   8   2   8       33.99       37.82      3.73 o
   9   2   8       99.76      108.63      8.92 o
  10   2   8       14.59       15.46      3.94 o
  11   2   8        0.66       10.25      4.44 o
  12   2   8        0.15       -3.91      3.91 o
 -12   3   8        0.00       -0.82      3.35 o
 -11   3   8        3.43        4.77      3.74 o
 -10   3   8        5.73        6.77      3.30 o
  -9   3   8        1.97        1.34      3.00 o
  -8   3   8      123.21      115.32      6.21 o
  -7   3   8      202.61      205.92      6.78 o
  -6   3   8       17.35       20.18      2.55 o
  -5   3   8       35.21       35.58      1.76 o
  -4   3   8        0.11       -0.59      1.91 o
  -3   3   8       10.27       12.55      2.66 o
  -2   3   8        3.98        7.51      2.39 o
  -1   3   8       81.29       77.17      7.69 o
   0   3   8       92.52       86.86     11.17 o
   1   3   8       13.28       16.80      2.71 o
   2   3   8        4.98        4.65      2.32 o
   3   3   8        0.40        0.13      3.03 o
   4   3   8      153.51      145.96      7.17 o
   5   3   8        3.69        1.32      3.32 o
   6   3   8        8.80        9.41      2.07 o
   7   3   8      165.48      154.55      5.08 o
   8   3   8        0.11        4.28      2.37 o
   9   3   8       58.97       58.50      4.94 o
  10   3   8       17.01       23.43      4.38 o
  11   3   8       11.08        5.39      4.29 o
  12   3   8        1.83        5.42      7.24 o
 -12   4   8        5.53        0.17      4.06 o
 -11   4   8       42.95       37.13      5.98 o
 -10   4   8       19.44       19.02      3.84 o
  -9   4   8       33.86       43.34      4.59 o
  -8   4   8        0.01       -0.30      4.02 o
  -7   4   8       14.47       19.02      3.44 o
  -6   4   8       44.84       35.49      3.37 o
  -5   4   8        6.53        4.32      1.37 o
  -4   4   8       51.52       48.47      7.11 o
  -3   4   8       12.37       11.16      2.38 o
  -2   4   8       68.28       65.69      6.13 o
  -1   4   8      117.80      104.13      7.08 o
   0   4   8      105.14       97.96      5.72 o
   1   4   8       93.96       97.77      9.48 o
   2   4   8       45.74       45.66      4.16 o
   3   4   8      234.40      236.30      5.14 o
   4   4   8      153.55      158.73      9.94 o
   5   4   8        8.94       11.86      3.93 o
   6   4   8      169.95      173.49     13.32 o
   7   4   8       38.92       46.21      4.45 o
   8   4   8        0.32        0.78      2.07 o
   9   4   8        0.08       -1.99      2.59 o
  10   4   8        4.11        2.10      3.14 o
  11   4   8        1.11       -2.73      3.73 o
  12   4   8       18.95       23.63      6.02 o
 -12   5   8        2.65        8.89      5.30 o
 -11   5   8       13.46       16.09      5.20 o
 -10   5   8       50.49       51.49      6.88 o
  -9   5   8       20.29       13.79      3.69 o
  -8   5   8       14.54        9.54      3.47 o
  -7   5   8        0.74       -2.09      2.54 o
  -6   5   8      127.14      118.25      4.84 o
  -5   5   8        0.04       -1.33      1.71 o
  -4   5   8        0.00        0.00      4.47 o
  -3   5   8      170.44      158.45     57.12 o
  -2   5   8       19.67       20.41      1.61 o
  -1   5   8      685.43      699.58     12.06 o
   0   5   8       11.08       10.49      4.20 o
   1   5   8        0.36       -0.02      2.76 o
   2   5   8       17.16       20.11      2.67 o
   3   5   8      433.14      421.73      9.01 o
   4   5   8       55.16       52.15      7.68 o
   5   5   8        0.15       -1.01      1.67 o
   6   5   8       29.49       27.16      2.41 o
   7   5   8       74.74       79.14      4.40 o
   8   5   8        0.22        2.08      2.16 o
   9   5   8        2.75        6.00      3.82 o
  10   5   8        2.40        0.58      3.12 o
  11   5   8        5.37        8.68      3.82 o
 -12   6   8        3.45        2.25      4.85 o
 -11   6   8        1.84       -1.44      4.19 o
 -10   6   8        7.99        6.09      4.58 o
  -9   6   8       54.52       65.23      5.40 o
  -8   6   8        0.30       -1.35      3.69 o
  -7   6   8        4.03       -0.73      2.35 o
  -6   6   8        0.63       -1.10      1.97 o
  -5   6   8        5.07        1.27      2.20 o
  -4   6   8        1.85       -2.41      2.41 o
  -3   6   8      160.34      -32.62     58.14 o
  -2   6   8        2.51       -2.38      2.38 o
  -1   6   8       91.50       85.62      6.13 o
   0   6   8      537.55      517.50      9.63 o
   1   6   8      173.12      181.88      7.47 o
   2   6   8     1227.55     1213.36     18.62 o
   3   6   8        7.17        8.16      2.20 o
   4   6   8       89.98       88.38     10.03 o
   5   6   8       34.01       28.55      4.30 o
   6   6   8       54.63       55.20      3.82 o
   7   6   8        3.42        0.93      2.41 o
   8   6   8       21.70       17.76      3.02 o
   9   6   8        2.62       -1.11      3.06 o
  10   6   8        1.49       -0.20      3.36 o
  11   6   8        3.37        1.62      4.11 o
 -12   7   8        0.15       -5.89      5.89 o
 -11   7   8        4.30        4.07      4.68 o
 -10   7   8       26.12       23.63      9.31 o
  -9   7   8        6.36        8.55      3.75 o
  -8   7   8       17.09       17.38      4.37 o
  -7   7   8       10.17       10.76      2.54 o
  -6   7   8       14.11        5.51      3.25 o
  -5   7   8        4.42        2.13      2.11 o
  -4   7   8       18.78        8.73      6.84 o
  -3   7   8        0.03       -2.36      2.36 o
  -2   7   8      199.25        1.36    118.53 o
  -1   7   8        0.84       -0.35      4.47 o
   0   7   8       36.77       36.98      2.93 o
   1   7   8      353.12      364.24      7.66 o
   2   7   8      169.83       65.22     42.25 o
   3   7   8        8.45        7.51      2.27 o
   4   7   8      309.34      306.44     21.73 o
   5   7   8        3.19        3.38      1.92 o
   6   7   8       16.15       13.87      2.67 o
   7   7   8        8.52       10.05      2.76 o
   8   7   8       11.51        8.43      2.81 o
   9   7   8        9.67        8.57      3.74 o
  10   7   8        0.00       -1.07      3.68 o
  11   7   8        0.85       -3.69      3.69 o
 -11   8   8       19.58       18.23      5.92 o
 -10   8   8        6.18        6.45      5.07 o
  -9   8   8       10.24        5.96      4.90 o
  -8   8   8      141.09      139.87      7.43 o
  -7   8   8        4.70        2.97      2.43 o
  -6   8   8       14.62       11.72      2.84 o
  -5   8   8        0.76       -2.19      2.43 o
  -4   8   8       13.98        8.84      4.13 o
  -3   8   8      124.05      102.84      6.15 o
  -1   8   8      142.26      -79.54    100.18 o
   0   8   8        5.95        3.99      8.14 o
   1   8   8      162.24      179.58      7.18 o
   2   8   8       97.25       92.99     20.38 o
   3   8   8      526.32      498.40     10.36 o
   4   8   8      302.58      313.03      8.38 o
   5   8   8      125.83      110.50      4.81 o
   6   8   8        0.80        0.85      2.52 o
   7   8   8        0.00        0.07      3.91 o
   8   8   8        0.10       -0.28      3.55 o
   9   8   8        1.33        0.81      4.25 o
  10   8   8       19.91       23.31      5.51 o
 -11   9   8       19.29       20.30      9.01 o
 -10   9   8       14.93       26.67     17.33 o
  -9   9   8       35.20       36.47      6.76 o
  -8   9   8        0.20        1.10      2.75 o
  -7   9   8      145.12      167.39      7.23 o
  -6   9   8       11.62        9.21      2.86 o
  -5   9   8        1.54        0.81      2.32 o
  -4   9   8        0.85        0.02      3.24 o
  -3   9   8        2.15        2.54      2.63 o
  -2   9   8        1.28        1.21      2.58 o
  -1   9   8        9.85        7.12      6.78 o
   0   9   8      101.90      100.57      5.23 o
   1   9   8       39.21       32.45      2.51 o
   2   9   8       17.66       17.96      3.12 o
   3   9   8        6.35        8.22      3.87 o
   4   9   8        0.01       -1.05      2.33 o
   5   9   8        6.79        2.90      3.30 o
   6   9   8        0.68       -1.75      6.44 o
   7   9   8        0.23       -3.02      3.02 o
   8   9   8       14.19       18.62      4.78 o
   9   9   8       25.56       25.21      7.64 o
  10   9   8        7.82       13.06      5.15 o
 -10  10   8       17.89        9.92      7.98 o
  -9  10   8        0.00        4.87      4.22 o
  -8  10   8        5.64        2.62      3.31 o
  -7  10   8       49.07       54.73      4.82 o
  -6  10   8        0.19        1.20      2.47 o
  -5  10   8       26.53       19.07      3.57 o
  -4  10   8       25.06       17.55      5.58 o
  -3  10   8        1.08        1.85      2.92 o
  -2  10   8       42.69       39.75      6.19 o
  -1  10   8        3.13        2.17      5.52 o
   0  10   8        5.16        7.15      3.06 o
   1  10   8        6.95        6.24      2.14 o
   2  10   8        0.82       -0.41      2.49 o
   3  10   8       15.82       15.57      3.13 o
   4  10   8        0.08       -0.87      3.23 o
   5  10   8        0.54       -0.15      4.50 o
   6  10   8        1.58        1.89      3.63 o
   7  10   8        9.82       10.66      4.34 o
   8  10   8        6.54        4.83      4.40 o
   9  10   8        1.40        0.72      4.09 o
  -9  11   8        1.86       -0.47      5.20 o
  -8  11   8        7.71        5.15      4.36 o
  -7  11   8        0.08        1.07      2.75 o
  -6  11   8        3.97        8.13      3.08 o
  -5  11   8       11.78       16.94      5.35 o
  -4  11   8       17.24       15.47      3.91 o
  -3  11   8        2.46        7.75      3.25 o
  -2  11   8       16.47       10.84      3.48 o
  -1  11   8        6.53        8.23      4.09 o
   0  11   8       30.44       27.44      5.01 o
   1  11   8        3.21        1.56      1.73 o
   2  11   8       11.06        6.91      2.88 o
   3  11   8        2.89        1.12      3.09 o
   4  11   8        1.08       -3.05      3.05 o
   5  11   8        1.92        4.53      3.44 o
   6  11   8        0.02        0.40      3.57 o
   7  11   8       12.57       21.12      5.07 o
   8  11   8        0.03        2.29      4.31 o
  -8  12   8        0.60       -4.33      4.33 o
  -7  12   8       18.00       13.58      6.19 o
  -6  12   8        8.30       11.08      3.83 o
  -5  12   8       57.99       73.11      7.86 o
  -4  12   8        0.00        2.57      4.04 o
  -3  12   8        0.59        2.33      3.93 o
  -2  12   8       26.60       32.05      5.59 o
  -1  12   8       46.65       40.81      6.38 o
   0  12   8        0.90        5.47      5.29 o
   1  12   8       10.52       19.56      6.35 o
   2  12   8        7.71       10.90      3.40 o
   3  12   8        2.12        7.01      3.49 o
   4  12   8        4.70        3.28      4.03 o
   5  12   8       10.79       10.68      4.04 o
   6  12   8        3.99       -3.33      3.33 o
   7  12   8        0.23       -3.04      3.46 o
   8  12   8        7.42       -1.78      5.74 o
  -7  13   8       11.42        5.36      6.71 o
  -6  13   8        1.69       -1.30      4.59 o
  -5  13   8        3.26        7.92      7.13 o
  -4  13   8        5.65       28.51      8.46 o
  -3  13   8       37.14       43.56      9.54 o
  -2  13   8        0.07       -1.45      5.74 o
  -1  13   8        1.84        3.71      6.01 o
   0  13   8       18.10       25.04      7.37 o
   1  13   8       21.03       24.22      7.17 o
   2  13   8        0.00       -1.30      2.83 o
   3  13   8        0.95       -1.14      3.27 o
   4  13   8        5.35        1.86      3.90 o
   5  13   8        1.02       -3.10      9.41 o
   6  13   8        5.10        4.77      4.01 o
  -6  14   8        2.94        2.55      7.92 o
  -5  14   8        2.08       -3.69      6.76 o
  -4  14   8       27.87       27.30      9.91 o
  -3  14   8       12.17       19.48      8.29 o
  -2  14   8       10.35        2.13      6.32 o
  -1  14   8        0.72       -4.03      5.40 o
   0  14   8        1.19        1.69      5.67 o
   1  14   8        2.55        4.73      5.97 o
   2  14   8        0.15       -2.33      5.36 o
   3  14   8        3.42        2.78      3.71 o
   4  14   8        4.88        0.36      3.74 o
   5  14   8       34.09       43.55      5.88 o
  -4  15   8       92.73      124.63     14.86 o
  -3  15   8        0.24       -2.61      6.74 o
  -2  15   8        6.97       -1.08      5.95 o
  -1  15   8        1.36        1.19      5.66 o
   0  15   8        3.82       14.45      6.99 o
   1  15   8        4.75       10.67      6.85 o
   2  15   8        3.66        0.31      6.54 o
   3  15   8       16.55       19.02      8.78 o
 -12   1   9        0.03        1.01      3.60 o
 -11   1   9        5.98        3.35      2.62 o
 -10   1   9       11.21        9.45      3.38 o
  -9   1   9        2.97        2.16      1.35 o
  -8   1   9        0.69       -1.02      1.56 o
  -7   1   9       77.81       85.03      3.22 o
  -6   1   9       60.24       60.64      2.50 o
  -5   1   9        1.31        2.11      1.06 o
  -4   1   9       26.45       27.37      1.69 o
  -3   1   9       47.35       49.60      2.93 o
  -2   1   9        6.54        8.16      2.77 o
  -1   1   9       59.86       74.86      7.55 o
   0   1   9       27.84       22.98      2.56 o
   1   1   9       11.84       11.62      2.24 o
   2   1   9       20.70       28.11      4.39 o
   3   1   9      302.48      295.06     17.00 o
   4   1   9      258.83      266.85     16.53 o
   5   1   9       67.23       64.89      7.32 o
   6   1   9        1.99        0.76      1.80 o
   7   1   9      104.87      106.19      4.22 o
   8   1   9      142.18      155.57      6.34 o
   9   1   9       29.45       37.33      7.89 o
  10   1   9        0.86        6.48      4.28 o
  11   1   9        4.10        2.23      4.35 o
 -12   2   9        0.02        2.10      2.98 o
 -11   2   9       40.11       38.81      3.84 o
 -10   2   9        0.78       -3.03      3.03 o
  -9   2   9        8.48       10.10      3.51 o
  -8   2   9       38.00       45.79      2.79 o
  -7   2   9       78.85       89.00      3.68 o
  -6   2   9       59.52       69.99      3.77 o
  -5   2   9        5.75        5.42      2.40 o
  -4   2   9        0.00       -0.21      1.60 o
  -3   2   9        5.43        7.87      1.72 o
  -2   2   9       95.07       98.36     10.85 o
  -1   2   9       31.66       28.85      4.56 o
   0   2   9       45.43       38.17      7.29 o
   1   2   9      149.81      164.64     12.93 o
   2   2   9        2.15        3.87      1.24 o
   3   2   9      245.40      229.72     17.91 o
   4   2   9       27.45       28.06      6.41 o
   5   2   9        0.00       -1.56      1.56 o
   6   2   9      126.35      120.59      4.31 o
   7   2   9        8.75        5.34      2.14 o
   8   2   9      139.35      136.11      5.98 o
   9   2   9        2.87       -0.62      3.08 o
  10   2   9        2.73        2.67      3.85 o
  11   2   9        3.25        4.38      4.22 o
 -12   3   9       13.62       13.25      3.92 o
 -11   3   9        0.00       -2.17      3.70 o
 -10   3   9      113.83      131.04      7.33 o
  -9   3   9        4.07        5.37      3.30 o
  -8   3   9       54.63       54.61      4.88 o
  -7   3   9        3.74       10.80      2.56 o
  -6   3   9      319.62      322.49      6.72 o
  -5   3   9       52.72       50.23      4.88 o
  -4   3   9        9.13        9.23      2.12 o
  -3   3   9       25.20       26.86      3.27 o
  -2   3   9        0.72        0.07      2.84 o
  -1   3   9       97.05       89.00      7.02 o
   0   3   9      835.03      856.35     13.61 o
   1   3   9        3.26        0.11      2.33 o
   2   3   9       17.94       15.00      3.35 o
   3   3   9        0.83        1.29      2.69 o
   4   3   9      130.68      118.81      9.47 o
   5   3   9      195.04      176.41     11.04 o
   6   3   9        4.39        1.38      1.92 o
   7   3   9        5.00        1.37      2.31 o
   8   3   9        6.76        5.69      3.45 o
   9   3   9        0.00        0.18      2.73 o
  10   3   9        1.22        0.74      3.19 o
  11   3   9        1.66        2.50      4.56 o
 -12   4   9       27.96       23.58      4.47 o
 -11   4   9        0.09        4.56      4.34 o
 -10   4   9        3.04        4.43      3.44 o
  -9   4   9       10.66        7.09      3.30 o
  -8   4   9       59.08       56.58      5.08 o
  -7   4   9        8.51       12.01      3.55 o
  -6   4   9      256.48      269.66      7.86 o
  -5   4   9       32.87       37.33      2.67 o
  -4   4   9        9.49        9.00      1.87 o
  -3   4   9       17.15       12.82      7.28 o
  -2   4   9       31.77       24.85      3.85 o
  -1   4   9      753.19      739.02     11.96 o
   0   4   9       17.51       18.66      4.35 o
   1   4   9      323.56      320.50     23.26 o
   2   4   9       37.43       35.40      3.76 o
   3   4   9      300.41      277.37     27.76 o
   4   4   9      209.85      188.91     19.83 o
   5   4   9      130.57      126.34     10.78 o
   6   4   9       90.31       83.50      3.99 o
   7   4   9       72.44       85.75      4.74 o
   8   4   9        5.90        4.59      2.39 o
   9   4   9        3.04        3.32      2.93 o
  10   4   9        0.45       -0.29      3.09 o
  11   4   9        4.79        8.10      4.58 o
 -12   5   9        0.21        1.10      6.21 o
 -11   5   9        4.75        6.69      4.83 o
 -10   5   9        1.01        2.79      3.42 o
  -9   5   9        0.71       -2.68      3.61 o
  -8   5   9       74.38       76.68      8.24 o
  -7   5   9      224.58      212.69     18.42 o
  -6   5   9       63.14       79.36      4.83 o
  -5   5   9        5.89        4.80      3.24 o
  -4   5   9       33.90       37.70      5.18 o
  -3   5   9        2.56       -3.52      5.61 o
  -2   5   9     1426.09     1391.38     20.12 o
  -1   5   9        0.34        1.43      2.96 o
   0   5   9     2129.93     2070.79     32.15 o
   1   5   9      115.57      110.96     13.09 o
   2   5   9      140.12      129.54     15.96 o
   3   5   9      288.97      267.81     17.76 o
   4   5   9      358.70      342.34      8.14 o
   5   5   9       15.98       13.17      2.45 o
   6   5   9        5.20        5.17      2.03 o
   7   5   9        4.18        4.35      3.10 o
   8   5   9       13.85       10.11      2.77 o
   9   5   9        5.11        2.48      2.99 o
  10   5   9        4.06        1.89      3.39 o
  11   5   9        2.57        0.37      3.43 o
 -11   6   9        0.02        2.07      6.35 o
 -10   6   9       24.29       26.20      5.88 o
  -9   6   9       27.37       29.29      4.73 o
  -8   6   9        1.91        7.65      3.60 o
  -7   6   9       40.11       32.29      3.85 o
  -6   6   9       45.54       40.65      3.60 o
  -5   6   9        1.68       -0.35      2.08 o
  -4   6   9        6.02        3.03      2.28 o
  -3   6   9        2.13       -3.30      3.30 o
  -2   6   9      201.04      204.69     19.18 o
  -1   6   9     1282.88     1324.06     23.85 o
   0   6   9      132.38      143.40     13.26 o
   1   6   9       77.88       69.17     10.61 o
   2   6   9      252.10      260.14     18.40 o
   3   6   9       74.69       69.12      5.07 o
   4   6   9       41.74       38.19      2.71 o
   5   6   9       79.20       69.30      3.41 o
   6   6   9       23.60       21.20      3.11 o
   7   6   9        0.94        1.56      2.41 o
   8   6   9        1.49        1.38      2.52 o
   9   6   9        4.58        8.80      3.85 o
  10   6   9        0.42        0.78      3.54 o
 -11   7   9       14.66       16.83      5.83 o
 -10   7   9        1.77        7.80      5.02 o
  -9   7   9        6.31        7.95      3.82 o
  -8   7   9       10.65       13.74      4.66 o
  -7   7   9        0.01       -2.22      2.22 o
  -6   7   9        1.46       -2.05      2.05 o
  -5   7   9       14.00       11.12      3.72 o
  -4   7   9        0.11       -1.99      1.99 o
  -3   7   9        7.48        2.19      4.04 o
  -2   7   9        0.18       -1.47      2.85 o
  -1   7   9       99.41       96.00      5.74 o
   0   7   9       31.98       37.60      4.77 o
   1   7   9        9.31        9.04      1.62 o
   2   7   9      286.56      266.02     24.26 o
   3   7   9        0.10        0.87      6.13 o
   4   7   9        5.88        2.43      2.94 o
   5   7   9        9.12        8.45      2.53 o
   6   7   9        6.37        3.68      2.69 o
   7   7   9       14.63       16.80      3.41 o
   8   7   9        0.35       -4.19      4.89 o
   9   7   9        0.10        2.21      4.33 o
  10   7   9        5.59        3.06      4.76 o
 -11   8   9        5.78       12.68      7.25 o
 -10   8   9       19.58       19.70      5.95 o
  -9   8   9        9.65        6.10      3.78 o
  -8   8   9        4.83        2.23      2.78 o
  -7   8   9        2.72        0.36      2.45 o
  -6   8   9        8.25        4.82      2.61 o
  -5   8   9        9.25        6.57      3.02 o
  -4   8   9        5.26       -1.12      2.30 o
  -3   8   9        2.00        1.60      2.91 o
  -2   8   9      114.83      112.07      6.50 o
  -1   8   9       96.06       92.95      4.01 o
   0   8   9       41.45       37.54      4.02 o
   1   8   9       53.53       49.46      4.83 o
   2   8   9       81.75       78.84      4.44 o
   3   8   9        2.00       -0.67      2.51 o
   4   8   9        1.23        2.19      2.67 o
   5   8   9        3.20        1.50      3.34 o
   6   8   9       20.75       23.90      4.74 o
   7   8   9        0.95        3.97      3.84 o
   8   8   9        3.38        8.22      4.68 o
   9   8   9        4.18        6.23      4.38 o
  10   8   9        5.05        7.17      5.22 o
 -10   9   9        0.05        5.14      5.35 o
  -9   9   9       65.94       75.51      8.68 o
  -8   9   9        2.09        2.03      3.44 o
  -7   9   9        0.27        0.08      2.53 o
  -6   9   9       22.65       17.63      3.41 o
  -5   9   9        0.99        0.65      2.46 o
  -4   9   9        4.78        3.25      2.52 o
  -3   9   9       66.74       66.13      5.46 o
  -2   9   9       81.74       75.46      5.59 o
  -1   9   9       32.87       31.27      7.24 o
   0   9   9        5.64        3.61      1.59 o
   1   9   9        0.00       -1.88      1.88 o
   2   9   9       18.52       16.78      3.22 o
   3   9   9        9.03        9.20      3.05 o
   4   9   9       44.50       45.04      4.17 o
   5   9   9       71.53       70.93      6.41 o
   6   9   9        5.82        7.63      4.53 o
   7   9   9       18.88       18.96      4.92 o
   8   9   9        0.92        6.09      4.24 o
   9   9   9        0.33       -1.00      4.77 o
  -9  10   9        2.07        5.32      5.31 o
  -8  10   9        0.01        3.69      3.31 o
  -7  10   9       16.56       15.19      4.12 o
  -6  10   9        4.61        3.51      2.74 o
  -5  10   9        0.07        1.10      2.62 o
  -4  10   9        0.04       -0.71      2.89 o
  -3  10   9      104.26       88.12      9.80 o
  -2  10   9        6.10        6.11      3.03 o
  -1  10   9       10.47       12.67      3.58 o
   0  10   9        0.09       -3.24      3.24 o
   1  10   9        0.54        0.07      2.29 o
   2  10   9        2.77        2.18      2.61 o
   3  10   9        1.04        1.35      2.70 o
   4  10   9       47.18       61.25      9.24 o
   5  10   9        0.05        3.64      3.55 o
   6  10   9       16.13       14.33      8.30 o
   7  10   9        2.45        2.03      4.17 o
   8  10   9        1.48        5.85      4.71 o
  -9  11   9        3.17       23.53      8.77 o
  -8  11   9       12.85        7.80      4.13 o
  -7  11   9        3.98        1.20      3.00 o
  -6  11   9        1.49        1.97      2.89 o
  -5  11   9       36.82       38.25      5.62 o
  -4  11   9        2.83        4.71      3.42 o
  -3  11   9       37.84       36.16      4.91 o
  -2  11   9        0.08       -0.25      3.53 o
  -1  11   9        6.13       12.49      4.38 o
   0  11   9       16.26       23.01      5.09 o
   1  11   9        7.73        7.94      2.59 o
   2  11   9       19.05       23.35      3.51 o
   3  11   9        7.55        7.15      4.27 o
   4  11   9        2.51        9.23      5.67 o
   5  11   9       20.77       26.48      4.80 o
   6  11   9        0.90        3.78      3.88 o
   7  11   9        7.67        7.99      4.67 o
   8  11   9        7.43        6.75      4.73 o
  -8  12   9        0.93        1.14      6.72 o
  -7  12   9        4.45        4.80      3.76 o
  -6  12   9       17.48       24.91      5.24 o
  -5  12   9       20.49       29.65      6.54 o
  -4  12   9       19.42       24.69      5.83 o
  -3  12   9       32.95       36.94      6.52 o
  -2  12   9        0.06        2.95      4.06 o
  -1  12   9        7.04       11.37      4.57 o
   0  12   9        1.19        3.90      3.86 o
   1  12   9       23.07       23.49      5.23 o
   2  12   9       13.27       10.06      3.47 o
   3  12   9        1.31        1.09      3.51 o
   4  12   9       15.51       23.00      4.84 o
   5  12   9        0.63        0.81      3.83 o
   6  12   9        3.32        3.77      4.41 o
   7  12   9       30.97       29.70      5.66 o
  -6  13   9        0.56       14.41      5.46 o
  -5  13   9        4.44        9.68      7.36 o
  -4  13   9       28.00       26.40      9.43 o
  -3  13   9        1.46       -4.62      6.17 o
  -2  13   9       11.35       16.65      7.14 o
  -1  13   9        3.78       15.21      7.13 o
   0  13   9       14.28       13.81      7.03 o
   1  13   9        3.27       15.60      6.48 o
   2  13   9        2.60       -2.16      2.83 o
   3  13   9       16.84       17.63      4.35 o
   4  13   9        3.10        4.37      4.20 o
   5  13   9        0.00       -3.70      4.22 o
   6  13   9       20.42       22.40      7.70 o
  -5  14   9        5.35        2.98      8.15 o
  -4  14   9        0.73       -5.72      5.72 o
  -3  14   9        6.50        1.44      6.79 o
  -2  14   9        6.12       10.65      7.36 o
  -1  14   9       37.83       37.23      9.46 o
   0  14   9        0.89        8.66      6.71 o
   1  14   9       17.43       19.76      7.98 o
   2  14   9       13.31        1.79      5.94 o
   3  14   9       27.45       27.98      4.88 o
   4  14   9       41.99       42.81      5.95 o
  -1  15   9        0.41        9.66      7.59 o
   0  15   9       28.15       26.59      8.47 o
   1  15   9        1.64       -3.28      5.80 o
 -12   0  10        0.31        1.21      8.38 o
 -11   0  10        0.72       -0.99      2.82 o
 -10   0  10        1.48       -0.38      2.23 o
  -9   0  10        3.90       -0.15      3.09 o
  -8   0  10        0.60        2.86      2.98 o
  -7   0  10       13.46       11.23      3.41 o
  -6   0  10       52.29       57.32      4.05 o
  -5   0  10        0.52       64.59    104.07 o
  -4   0  10        8.27       11.18      2.09 o
  -3   0  10      127.68      126.58     18.20 o
  -2   0  10        2.13        2.19      4.60 o
  -1   0  10      141.26      147.04     21.55 o
   0   0  10        8.21        3.33      1.73 o
   1   0  10      201.42      183.01     25.45 o
   2   0  10       52.61       44.04      7.83 o
   3   0  10        1.96        2.55      3.68 o
   4   0  10       97.34      106.66     15.84 o
   5   0  10        1.10        0.02      4.02 o
   6   0  10       86.53       84.76      8.61 o
   7   0  10        5.67       -0.64      2.71 o
   8   0  10        0.03        3.40      3.47 o
   9   0  10        0.01        5.52      6.21 o
  10   0  10       21.85       14.56      7.31 o
  11   0  10       19.88       31.66      9.40 o
 -12   1  10        0.77       -2.23      3.11 o
 -11   1  10        1.09        0.38      3.06 o
 -10   1  10       24.03       21.52      4.04 o
  -9   1  10       11.13        8.68      2.36 o
  -8   1  10       31.42       31.39      2.90 o
  -7   1  10       29.05       33.16      3.23 o
  -6   1  10        4.46        2.15      2.87 o
  -5   1  10       19.30       14.33      3.30 o
  -4   1  10       26.55       20.78      3.38 o
  -3   1  10        0.44       -1.97      1.97 o
  -2   1  10       26.70       32.34      5.53 o
  -1   1  10       20.85       23.58      3.47 o
   0   1  10       15.39       22.62      2.48 o
   1   1  10       20.13       20.80      2.06 o
   2   1  10      114.94       98.65      8.83 o
   3   1  10      187.31      179.93     13.46 o
   4   1  10       68.96       69.08      3.79 o
   5   1  10      112.71      108.10      9.29 o
   6   1  10        1.38        1.09      1.74 o
   7   1  10       89.66      101.53      4.16 o
   8   1  10        7.70       11.31      2.76 o
   9   1  10        5.76        9.81      3.74 o
  10   1  10       37.23       36.48     10.51 o
  11   1  10        0.02        9.89      5.08 o
 -12   2  10        1.23        0.43      3.14 o
 -11   2  10        0.05       -2.57      2.57 o
 -10   2  10        3.38        6.21      3.62 o
  -9   2  10        0.00       -0.42      2.92 o
  -8   2  10        0.02        1.78      1.85 o
  -7   2  10       47.53       51.96      3.93 o
  -6   2  10      100.42      101.99      9.98 o
  -5   2  10       57.35       58.06      5.06 o
  -4   2  10        3.53        4.30      3.70 o
  -3   2  10       12.85        8.98      3.12 o
  -2   2  10      141.98      147.02     11.66 o
  -1   2  10        6.05        0.26      2.24 o
   0   2  10        7.69        5.93      1.54 o
   1   2  10       40.99       42.88      5.80 o
   2   2  10      106.15      108.81     12.19 o
   3   2  10      102.10      104.44      8.09 o
   4   2  10       25.96       27.29      3.02 o
   5   2  10       35.09       31.69      2.69 o
   6   2  10       27.53       28.39      2.76 o
   7   2  10       24.63       29.39      3.65 o
   8   2  10       46.35       49.08      4.95 o
   9   2  10       78.60       59.15      6.21 o
  10   2  10        7.95       11.38      5.70 o
  11   2  10        1.79        5.93      4.75 o
 -12   3  10        6.73        2.98      5.58 o
 -11   3  10        3.69        9.57      4.37 o
 -10   3  10       22.95       31.35      4.72 o
  -9   3  10       11.65       12.63      3.61 o
  -8   3  10        9.68       11.20      3.58 o
  -7   3  10       88.88       92.55      6.07 o
  -6   3  10        0.02        1.85      4.78 o
  -5   3  10       34.11       33.73      5.02 o
  -4   3  10       88.00       75.38     10.27 o
  -3   3  10      111.56      124.98     10.92 o
  -2   3  10       62.96       58.97      2.91 o
  -1   3  10       22.92       18.64      1.85 o
   0   3  10       26.65       24.35      3.10 o
   1   3  10        6.19        3.38      2.51 o
   2   3  10       13.98        9.80      2.89 o
   3   3  10        0.38        2.76      2.58 o
   4   3  10       19.26       22.03      5.52 o
   5   3  10        0.03        0.86      2.40 o
   6   3  10       13.63       18.19      2.53 o
   7   3  10        3.22        3.18      2.42 o
   8   3  10       54.81       69.63      5.50 o
   9   3  10       32.30       35.50      4.63 o
  10   3  10        1.26        2.35      3.79 o
  11   3  10        0.00        1.39      4.39 o
 -11   4  10        0.15        0.08      4.48 o
 -10   4  10        7.29        2.93      3.56 o
  -9   4  10        8.17        7.94      3.73 o
  -8   4  10       46.86       45.82      4.82 o
  -7   4  10       52.63       58.66      5.71 o
  -6   4  10       30.82       33.46     11.88 o
  -5   4  10      207.25      229.43     25.80 o
  -4   4  10        6.69        6.49      3.34 o
  -3   4  10      115.49      104.05     12.50 o
  -2   4  10       42.34       46.78      2.33 o
  -1   4  10       34.26       27.40      5.20 o
   0   4  10       59.58       62.31      2.89 o
   1   4  10      197.27      173.35     18.82 o
   2   4  10       70.14       67.01      8.40 o
   3   4  10       23.88       26.52      4.20 o
   4   4  10       16.99       21.05      4.82 o
   5   4  10       29.21       29.56      2.74 o
   6   4  10        5.04        2.26      2.05 o
   7   4  10        4.98        7.47      3.04 o
   8   4  10        5.96        9.95      5.12 o
   9   4  10        8.09        9.74      3.48 o
  10   4  10       16.45       12.18      4.08 o
 -11   5  10        4.59        3.45      5.49 o
 -10   5  10       14.93        7.41      3.97 o
  -9   5  10        8.55        7.60      4.98 o
  -8   5  10        0.08       -2.12      3.21 o
  -7   5  10       74.07       72.33      5.90 o
  -6   5  10      104.11      122.21     18.27 o
  -5   5  10      128.12      134.14      9.67 o
  -4   5  10       38.95       40.27      8.42 o
  -3   5  10        0.20       -1.60      1.60 o
  -2   5  10       61.03       56.98      2.45 o
  -1   5  10       98.21      113.80      8.51 o
   0   5  10      337.87      350.35     30.55 o
   1   5  10       19.62       15.12      5.34 o
   2   5  10        6.91       10.34      4.93 o
   3   5  10        2.28        4.42      3.04 o
   4   5  10        0.11        0.22      1.90 o
   5   5  10       52.22       45.84      4.78 o
   6   5  10        2.18        1.71      2.43 o
   7   5  10        0.16       -2.15      2.15 o
   8   5  10       17.66       12.24      4.58 o
   9   5  10        4.33        8.00      3.50 o
  10   5  10        0.88       -1.39      3.57 o
 -11   6  10        3.85        6.92      6.95 o
 -10   6  10        1.32       -0.46      3.61 o
  -9   6  10        0.59       -2.32      3.42 o
  -8   6  10        0.27       -3.40      3.42 o
  -7   6  10       17.19       20.92      4.22 o
  -6   6  10        1.51       -0.77      2.47 o
  -5   6  10      138.99      142.08     16.36 o
  -4   6  10       56.10       58.47     13.81 o
  -3   6  10       26.24       30.51      3.66 o
  -2   6  10      485.55      476.26     10.81 o
  -1   6  10      170.64      191.68      5.66 o
   0   6  10       13.14       16.27      3.69 o
   1   6  10      126.23      119.47      5.37 o
   2   6  10       49.31       48.83      5.34 o
   3   6  10       21.36        9.26      5.64 o
   4   6  10        0.16       -4.50      4.50 o
   5   6  10       17.17       20.50      3.94 o
   6   6  10        0.96       -2.54      2.63 o
   7   6  10        9.82       13.85      3.53 o
   8   6  10       11.51       10.70      4.53 o
   9   6  10        2.09        3.45      4.30 o
  10   6  10        0.22       -4.19      4.24 o
 -10   7  10        0.28       -2.19      4.86 o
  -9   7  10        2.27        3.36      4.64 o
  -8   7  10        9.69       12.24      3.92 o
  -7   7  10        0.45        3.41      3.44 o
  -6   7  10       55.27       59.85      8.14 o
  -5   7  10        1.75        0.72      2.49 o
  -4   7  10       32.95       29.46      8.73 o
  -3   7  10      197.35      208.36      7.64 o
  -2   7  10       89.73       87.49      8.09 o
  -1   7  10      106.38      112.43      4.09 o
   0   7  10       42.32       44.78      4.21 o
   1   7  10       21.55       18.43      2.86 o
   2   7  10       45.44       39.71      3.48 o
   3   7  10        5.22        4.64      2.53 o
   4   7  10        0.41        1.99      3.14 o
   5   7  10        0.00       -0.18      3.14 o
   6   7  10        1.45       -1.22      3.27 o
   7   7  10        7.04        2.19      3.76 o
   8   7  10       47.84       51.28      6.73 o
   9   7  10       29.90       40.08      6.58 o
 -10   8  10       64.08       72.16      8.75 o
  -9   8  10        0.60        2.44      4.37 o
  -8   8  10        2.58       -2.02      4.10 o
  -7   8  10        2.74        1.44      2.59 o
  -6   8  10        0.58       -2.53      2.53 o
  -5   8  10        0.31       -2.35      2.35 o
  -4   8  10       25.11       20.81      3.41 o
  -3   8  10       19.98       15.20      3.81 o
  -2   8  10        1.29        0.64      2.66 o
  -1   8  10        1.33        0.15      2.22 o
   0   8  10       41.62       39.85      4.50 o
   1   8  10        0.19       -1.56      2.07 o
   2   8  10        0.00        1.85      2.30 o
   3   8  10       68.35       74.43      5.29 o
   4   8  10       75.63       54.97      4.76 o
   5   8  10        2.76       -1.85      4.00 o
   6   8  10        0.69       -2.63      3.32 o
   7   8  10       19.50       30.64     15.64 o
   8   8  10       29.25       41.35      6.18 o
   9   8  10       19.36       29.01      5.88 o
  -9   9  10       16.71       17.01      6.25 o
  -8   9  10       10.51       16.41      4.59 o
  -7   9  10       15.38        9.84      5.08 o
  -6   9  10        0.13       -2.56      2.56 o
  -5   9  10       20.76       30.19      3.89 o
  -4   9  10        0.04       -1.15      2.47 o
  -3   9  10       23.17       15.64      3.74 o
  -2   9  10        4.26        7.78      3.14 o
  -1   9  10        4.32        7.22      3.13 o
   0   9  10        8.79        7.58      1.92 o
   1   9  10       13.70       12.31      2.64 o
   2   9  10        7.08        7.46      3.05 o
   3   9  10       38.97       38.20      4.26 o
   4   9  10       26.84       18.43      4.51 o
   5   9  10       22.44       21.64      4.84 o
   6   9  10        7.23        4.13      9.16 o
   7   9  10       24.53       26.23      5.58 o
   8   9  10        8.56        7.69      6.24 o
  -9  10  10        8.93        2.32      7.42 o
  -8  10  10       17.28       21.86      5.04 o
  -7  10  10        0.35       -0.40      2.87 o
  -6  10  10        9.01        7.82      4.23 o
  -5  10  10        7.46       11.80      3.23 o
  -4  10  10        0.16       -2.37      2.37 o
  -3  10  10        3.20        4.13      3.11 o
  -2  10  10        3.33        5.82      3.16 o
  -1  10  10       22.38       23.80      4.36 o
   0  10  10        5.98       -0.84      3.72 o
   1  10  10        3.18        2.92      2.47 o
   2  10  10       17.73       19.38      3.49 o
   3  10  10        5.81        7.92      3.25 o
   4  10  10       69.13       67.89      9.70 o
   5  10  10        4.41        7.42      4.08 o
   6  10  10        2.65        2.17      3.87 o
   7  10  10        8.82       10.00      4.53 o
   8  10  10        2.37        1.30      4.77 o
  -8  11  10        0.06       -1.48      5.35 o
  -7  11  10        1.93        3.44      3.40 o
  -6  11  10       15.90       18.72      5.70 o
  -5  11  10        0.08       -1.68      2.91 o
  -4  11  10        0.29        0.51      2.65 o
  -3  11  10        3.15        1.59      3.24 o
  -2  11  10        6.86        2.33      3.88 o
  -1  11  10       15.27        5.53      9.38 o
   0  11  10        0.34        0.94      4.13 o
   1  11  10        0.00       -1.37      2.35 o
   2  11  10        0.65       -1.78      3.53 o
   3  11  10       24.46       32.66      8.09 o
   4  11  10       52.21       41.61      5.62 o
   5  11  10        0.08        0.68      7.61 o
   6  11  10        4.32        8.77      4.32 o
   7  11  10        1.86       -2.38      9.63 o
  -7  12  10        0.36        0.78      4.09 o
  -6  12  10       23.00       22.84      4.76 o
  -5  12  10        8.55        6.28      3.71 o
  -4  12  10        2.67       -1.67      4.52 o
  -3  12  10        5.18        6.44      4.76 o
  -2  12  10       22.87       21.03      5.62 o
  -1  12  10       24.46       40.25     13.98 o
   0  12  10        8.17       10.70      4.84 o
   1  12  10        7.41        4.65      4.48 o
   2  12  10        0.93        1.41      3.28 o
   3  12  10       25.73       25.94      6.62 o
   4  12  10        1.04        4.23      4.18 o
   5  12  10        3.61        3.22      4.62 o
   6  12  10        0.68        2.13      4.41 o
  -5  13  10        3.61        8.41      4.19 o
  -4  13  10        0.18        2.73      4.51 o
  -3  13  10        6.38       13.15      5.54 o
  -2  13  10        6.23       -1.27      4.32 o
  -1  13  10        0.54       -0.50      6.99 o
   0  13  10        0.47        1.34      6.25 o
   1  13  10        0.79        6.01      6.26 o
   2  13  10        0.10        0.55      2.89 o
   3  13  10        0.52        1.25      3.78 o
   4  13  10       21.35       25.86      5.33 o
  -3  14  10        0.77       -0.66      6.69 o
  -2  14  10        0.26        0.83      6.35 o
  -1  14  10        0.90        0.91      6.74 o
   0  14  10        0.39        3.93      6.79 o
   1  14  10        9.01        6.51      7.00 o
   2  14  10        2.30       -6.31      6.31 o
 -11   1  11        5.05        6.11      2.89 o
 -10   1  11       54.95       60.42      5.51 o
  -9   1  11       16.42       17.85      2.83 o
  -8   1  11        3.12        1.20      2.21 o
  -7   1  11        0.20       -2.05      3.48 o
  -6   1  11       17.86       22.80      6.78 o
  -5   1  11        0.55       -1.69      4.19 o
  -4   1  11        0.00       -0.70      2.97 o
  -3   1  11        4.14        1.31      3.99 o
  -2   1  11        0.56       -4.77      5.15 o
  -1   1  11        9.79       12.08      2.47 o
   0   1  11       45.10       58.12      3.06 o
   1   1  11        8.86        8.02      2.71 o
   2   1  11        0.77        2.46      2.52 o
   3   1  11        5.53        4.63      4.12 o
   4   1  11        1.26        2.79      2.62 o
   5   1  11       48.67       47.12      3.10 o
   6   1  11        0.04       -0.29      1.79 o
   7   1  11        0.01        0.77      2.34 o
   8   1  11       27.03       33.07      3.55 o
   9   1  11       36.75       38.87      5.65 o
  10   1  11       22.88       18.16      5.71 o
 -11   2  11       13.63       12.57      4.31 o
 -10   2  11       12.50       13.55      4.18 o
  -9   2  11        7.50        6.52      3.73 o
  -8   2  11       11.94       12.70      3.49 o
  -7   2  11        9.26        8.04      6.51 o
  -6   2  11       51.69       46.55      4.28 o
  -5   2  11       25.55       22.53      9.93 o
  -4   2  11        3.87        2.89      3.06 o
  -3   2  11        0.61        3.98      2.63 o
  -2   2  11        0.24       -1.46      4.82 o
  -1   2  11        6.01        3.47      2.64 o
   0   2  11        1.06       -0.26      1.54 o
   1   2  11        5.19        6.42      2.91 o
   2   2  11       48.75       52.33      6.33 o
   3   2  11       41.99       44.69      3.63 o
   4   2  11       18.74       18.92      2.22 o
   5   2  11        2.57        2.91      1.80 o
   6   2  11       70.61       61.77      3.49 o
   7   2  11        1.81        1.83      2.64 o
   8   2  11        0.33        3.64      2.86 o
   9   2  11        0.99        2.74      3.55 o
  10   2  11       12.63        7.70      5.05 o
 -11   3  11        0.35       -3.55      3.55 o
 -10   3  11        0.19       -0.84      4.46 o
  -9   3  11        1.41        2.29      3.46 o
  -8   3  11        7.44       10.16      4.68 o
  -7   3  11        8.00        8.42      3.43 o
  -6   3  11       34.24       32.43      4.60 o
  -5   3  11       44.09       48.73      3.32 o
  -4   3  11        0.26       -1.00      1.45 o
  -3   3  11       41.91       39.95      4.22 o
  -2   3  11        0.33        1.15      3.50 o
  -1   3  11      122.11      127.95     10.03 o
   0   3  11        0.00        2.42      2.00 o
   1   3  11       13.03        9.30      2.72 o
   2   3  11      158.05      148.20     14.97 o
   3   3  11        9.38       12.28      3.11 o
   4   3  11       29.35       31.42      2.67 o
   5   3  11      171.92      154.92      5.10 o
   6   3  11       63.33       57.82      4.83 o
   7   3  11       28.97       34.48      4.38 o
   8   3  11        0.47        1.01      3.12 o
   9   3  11        8.11       14.48      4.89 o
  10   3  11        7.91        8.10      3.76 o
 -11   4  11        0.12       -4.45      5.32 o
 -10   4  11        5.01        8.14      4.20 o
  -9   4  11        2.43        6.67      3.97 o
  -8   4  11       72.25       81.07      7.56 o
  -7   4  11      226.13      194.99      8.97 o
  -6   4  11      157.25      156.83     17.53 o
  -5   4  11       35.83       37.17     11.03 o
  -4   4  11       75.26       71.31      9.68 o
  -3   4  11       21.64       21.32      4.53 o
  -2   4  11      280.33      269.60      8.87 o
  -1   4  11      359.89      380.20      9.28 o
   0   4  11        0.30        2.88      2.05 o
   1   4  11        0.36        0.60      6.73 o
   2   4  11       34.45       36.20      3.05 o
   3   4  11      171.78      154.71     10.12 o
   4   4  11       48.32       49.17      3.40 o
   5   4  11       28.83       29.05      2.86 o
   6   4  11       52.00       50.58      4.03 o
   7   4  11       14.22       18.92      3.75 o
   8   4  11        0.44        3.12      2.97 o
   9   4  11       12.22        9.63      3.61 o
  10   4  11       14.34       16.87      4.39 o
 -11   5  11        7.46       14.75      6.97 o
 -10   5  11        0.11        1.89      3.75 o
  -9   5  11        5.89        5.79      3.90 o
  -8   5  11        1.29       -3.22      3.22 o
  -7   5  11      252.07      276.34     13.89 o
  -6   5  11        6.10        5.61      3.58 o
  -5   5  11       55.98       52.34     23.16 o
  -4   5  11       47.69       60.86     11.39 o
  -3   5  11      242.60      263.17     23.92 o
  -2   5  11       93.87      101.75      3.95 o
  -1   5  11      569.14      551.37     12.13 o
   0   5  11       40.34       43.00      3.84 o
   1   5  11       19.98       28.33      3.80 o
   2   5  11      144.48      134.22      5.90 o
   3   5  11       11.65       12.87      2.81 o
   4   5  11       12.67        8.94      6.71 o
   5   5  11       26.68       26.53      5.31 o
   6   5  11        0.72        0.14      2.95 o
   7   5  11       17.06       11.54      3.57 o
   8   5  11        0.13        6.26      4.17 o
   9   5  11       42.77       49.09      7.17 o
 -10   6  11        0.30        4.74      4.32 o
  -9   6  11        2.26       -3.14      4.55 o
  -8   6  11       21.31       27.21      4.82 o
  -7   6  11       12.37       15.70      4.27 o
  -6   6  11       28.72       31.52      4.79 o
  -5   6  11        1.23        2.83      2.50 o
  -4   6  11      174.05      194.53     19.79 o
  -3   6  11       51.33       48.19      4.40 o
  -2   6  11       92.88      100.96      3.84 o
  -1   6  11        6.47        3.16      2.19 o
   0   6  11        0.02        2.29      2.29 o
   1   6  11       23.71       21.45      3.02 o
   2   6  11       33.20       33.66      3.44 o
   3   6  11        3.59        3.92      2.43 o
   4   6  11        0.01        0.31      2.43 o
   5   6  11        0.20       -1.46      2.75 o
   6   6  11       15.77        9.14      4.40 o
   7   6  11        5.97        2.35      3.98 o
   8   6  11       27.81       26.98      5.92 o
   9   6  11        4.11        2.28      4.61 o
 -10   7  11        2.48       -5.19      6.42 o
  -9   7  11        1.90        2.89      4.12 o
  -8   7  11        6.36        8.67      3.99 o
  -7   7  11        5.66       10.80      4.10 o
  -6   7  11        1.13        1.93      2.80 o
  -5   7  11       51.49       55.51      5.16 o
  -4   7  11       12.73       10.40      3.02 o
  -3   7  11      109.68      106.36      5.93 o
  -2   7  11       36.96       43.72      3.26 o
  -1   7  11        0.80       -2.04      2.04 o
   0   7  11        1.05        0.53      2.19 o
   1   7  11       21.25       18.24      3.87 o
   2   7  11        7.19        5.64      2.59 o
   3   7  11       45.32       29.86      3.60 o
   4   7  11        4.66        3.36      2.99 o
   5   7  11        0.33        4.16      3.64 o
   6   7  11        5.84        9.41      4.58 o
   7   7  11        0.44        5.04      4.18 o
   8   7  11        0.58       -2.71      4.21 o
   9   7  11       15.11       22.89      6.23 o
  -9   8  11       25.93       28.47      5.56 o
  -8   8  11        1.22        2.51      3.93 o
  -7   8  11        5.53        3.66      3.96 o
  -6   8  11        8.67        7.23      4.21 o
  -5   8  11       11.67        7.66      3.13 o
  -4   8  11       18.70       13.82      4.30 o
  -3   8  11        0.07       -1.78      2.39 o
  -2   8  11        2.02        1.68      2.56 o
  -1   8  11        0.49        1.41      1.53 o
   0   8  11        3.19        2.01      2.10 o
   1   8  11       10.93        9.82      2.73 o
   2   8  11        3.18        1.65      2.58 o
   3   8  11       14.13        7.18      3.25 o
   4   8  11        6.02        6.35      3.22 o
   5   8  11        2.19        1.57      3.79 o
   6   8  11        0.38       -0.25      3.80 o
   7   8  11        3.99        7.30      4.59 o
   8   8  11        2.11        4.00      4.81 o
  -9   9  11        3.86        6.38      7.76 o
  -8   9  11        1.21        1.55      4.12 o
  -7   9  11       20.30       12.30      5.46 o
  -6   9  11       22.94       12.00      4.26 o
  -5   9  11        0.00       -2.67      2.67 o
  -4   9  11       10.28        9.25      3.10 o
  -3   9  11        0.90       -1.76      2.59 o
  -2   9  11        8.65        6.97      3.22 o
  -1   9  11       14.90        5.76      3.12 o
   0   9  11        5.87        3.42      2.26 o
   1   9  11        3.40        1.60      2.57 o
   2   9  11       33.08       23.09      5.05 o
   3   9  11       48.48       35.21      4.56 o
   4   9  11       94.60       83.76      7.29 o
   5   9  11        8.92       14.06      7.27 o
   6   9  11        7.08       11.51      4.92 o
   7   9  11       23.94       25.31      5.60 o
   8   9  11        0.99       -2.07      5.18 o
  -8  10  11        8.58        7.47      5.52 o
  -7  10  11        1.22        1.83      3.57 o
  -6  10  11        1.11        0.55      3.01 o
  -5  10  11        0.96        2.48      3.09 o
  -4  10  11       25.38       24.06      6.10 o
  -3  10  11       13.92       16.74      3.53 o
  -2  10  11       20.64       13.42      4.60 o
  -1  10  11        4.74        6.54      3.68 o
   0  10  11       12.14       10.66      3.24 o
   1  10  11        3.67        2.10      3.05 o
   2  10  11       25.15       23.85      6.24 o
   3  10  11      133.67      142.62     11.66 o
   4  10  11       53.64       42.77      6.80 o
   5  10  11       13.79       22.16      6.20 o
   6  10  11        7.12        8.45      4.43 o
   7  10  11        0.04        3.85      5.87 o
  -7  11  11       17.67       32.15      6.61 o
  -6  11  11        0.32        1.32      3.13 o
  -5  11  11        5.07        6.70      3.34 o
  -4  11  11        7.15       -0.53      3.01 o
  -3  11  11        0.05       -0.31      3.08 o
  -2  11  11        1.91        1.57      4.33 o
  -1  11  11       12.03        5.53      4.66 o
   0  11  11       28.08       35.31      6.31 o
   1  11  11        7.85       10.54      3.53 o
   2  11  11       64.58       65.38      6.31 o
   3  11  11       12.55       18.15      6.57 o
   4  11  11        0.00       -0.46      4.12 o
   5  11  11        4.12        2.02      4.21 o
   6  11  11        0.49        5.06     11.07 o
  -6  12  11        0.50        5.49      4.75 o
  -5  12  11        7.12        8.73      4.24 o
  -4  12  11        2.19        4.26      3.73 o
  -3  12  11        0.11       -0.96      4.55 o
  -2  12  11        9.97        9.45      7.71 o
  -1  12  11       65.02       53.21      7.64 o
   0  12  11        9.21       15.56      5.54 o
   1  12  11       19.32       16.16      5.53 o
   2  12  11        6.81        3.01      4.09 o
   3  12  11        6.17        6.88      4.13 o
   4  12  11       14.33       20.85      7.58 o
   5  12  11       20.18       23.71      7.71 o
  -4  13  11        0.19        4.64      6.29 o
  -3  13  11       15.28       13.83      5.74 o
  -2  13  11       30.92       41.38      7.24 o
  -1  13  11        2.42        5.88      5.33 o
   0  13  11       10.04       14.29      7.13 o
   1  13  11        4.92        5.81      4.67 o
   2  13  11        2.71        6.28      7.28 o
   3  13  11        0.07       -4.37      4.37 o
 -11   0  12       20.89       22.46      4.85 o
 -10   0  12        0.00        0.04      2.38 o
  -9   0  12        3.71       -0.26      3.30 o
  -8   0  12        0.45       -4.00      4.00 o
  -7   0  12        2.37        0.21      3.18 o
  -6   0  12        3.89        8.11      3.55 o
  -5   0  12        0.01       -1.83      7.49 o
  -4   0  12       19.63       20.73      4.73 o
  -3   0  12        2.46        2.50      3.71 o
  -2   0  12       11.11       16.55      4.25 o
  -1   0  12       53.40       64.25      6.10 o
   0   0  12      171.13      146.20      7.13 o
   1   0  12       35.58       37.53      4.32 o
   2   0  12      264.25      243.42     25.57 o
   3   0  12       24.78       19.24     10.71 o
   4   0  12        9.78        6.13      2.90 o
   5   0  12       28.32       31.80      4.52 o
   6   0  12        9.52        5.70      2.98 o
   7   0  12       17.37       26.37      4.06 o
   8   0  12       41.31       44.26      6.14 o
   9   0  12        6.22        5.40      7.61 o
 -11   1  12        3.46        2.06      4.59 o
 -10   1  12        3.13        2.65      2.33 o
  -9   1  12       26.18       34.11      3.43 o
  -8   1  12       16.31       17.99      3.00 o
  -7   1  12        0.03       -2.26      2.26 o
  -6   1  12       11.41        8.89      5.64 o
  -5   1  12        0.00        2.33      3.78 o
  -4   1  12        0.07       -0.08      6.69 o
  -3   1  12       10.74       11.69      3.05 o
  -2   1  12       32.30       38.49      6.55 o
  -1   1  12        7.25        3.61      2.51 o
   0   1  12        0.28        0.61      1.88 o
   1   1  12      333.51      313.66     26.50 o
   2   1  12       10.83       10.33      3.62 o
   3   1  12       34.78       37.26      2.93 o
   4   1  12       67.09       63.53      4.63 o
   5   1  12        1.51        1.68      1.95 o
   6   1  12       20.25       19.43      2.63 o
   7   1  12        2.69        0.91      2.33 o
   8   1  12        1.46        2.12      2.97 o
   9   1  12        0.78        2.68      3.94 o
 -10   2  12       16.42       18.68      4.56 o
  -9   2  12        5.54       -1.11      4.94 o
  -8   2  12       16.32       22.20      2.86 o
  -7   2  12        5.71        6.89      2.43 o
  -6   2  12       32.70       30.77      3.95 o
  -5   2  12        0.00        3.00      6.72 o
  -4   2  12        2.72        1.07      5.05 o
  -3   2  12        8.01       10.80      5.31 o
  -2   2  12       15.29       12.53      2.55 o
  -1   2  12       59.93       61.82      3.39 o
   0   2  12        5.66        6.02      2.19 o
   1   2  12        2.06        1.98      2.21 o
   2   2  12      113.29      115.34      6.95 o
   3   2  12       13.98       18.75      2.89 o
   4   2  12       43.00       42.27      2.97 o
   5   2  12        9.79       15.82      2.35 o
   6   2  12       11.95       12.44      2.38 o
   7   2  12       14.99       10.28      3.13 o
   8   2  12       18.01       24.70      3.80 o
   9   2  12       14.71       12.20      4.28 o
 -10   3  12        1.47       -3.78      3.78 o
  -9   3  12        0.05       -1.96      3.57 o
  -8   3  12       26.12       33.84      5.26 o
  -7   3  12       26.68       27.98      4.51 o
  -6   3  12        0.12       -1.22      5.46 o
  -5   3  12       21.90       19.16      2.68 o
  -4   3  12       14.97        8.07      5.22 o
  -3   3  12        8.63        9.57      2.64 o
  -2   3  12        1.53       -0.24      1.86 o
  -1   3  12        2.24        2.55      2.12 o
   0   3  12       11.08        9.07      2.41 o
   1   3  12       18.40       16.17      2.62 o
   2   3  12       18.26       16.69      4.07 o
   3   3  12       44.00       42.73      3.97 o
   4   3  12        8.40        4.50      5.14 o
   5   3  12       17.37       20.18      2.57 o
   6   3  12       13.43       17.01      2.64 o
   7   3  12       12.14       17.19      3.33 o
   8   3  12       14.84       18.12      3.53 o
   9   3  12        4.44        6.30      3.76 o
 -10   4  12        4.98        1.69      4.05 o
  -9   4  12        0.09        2.28      3.77 o
  -8   4  12        1.46        0.69      3.62 o
  -7   4  12       45.97       42.08      5.23 o
  -6   4  12        1.14        4.07      3.54 o
  -5   4  12        2.48        5.00      7.57 o
  -4   4  12       78.39       78.23     10.70 o
  -3   4  12       28.43       34.63      7.17 o
  -2   4  12       26.78       20.44      2.65 o
  -1   4  12       75.15       79.56      7.87 o
   0   4  12       24.19       22.93      3.42 o
   1   4  12        8.92        4.99      2.31 o
   2   4  12        0.05       -2.62      2.62 o
   3   4  12        0.76        2.23      2.08 o
   4   4  12       24.57       26.26      3.32 o
   5   4  12       35.23       33.59      3.83 o
   6   4  12        5.84        1.32      3.37 o
   7   4  12        8.70        5.64      3.96 o
   8   4  12        0.68       -0.12      3.71 o
   9   4  12        0.37        6.43      4.54 o
 -10   5  12       17.69       19.74      7.34 o
  -9   5  12        0.00        1.79      4.05 o
  -8   5  12        0.91        3.13      3.83 o
  -7   5  12        7.28       11.47      4.02 o
  -6   5  12       23.21       27.11      4.81 o
  -5   5  12       32.71       48.36      5.45 o
  -4   5  12        4.52        1.25      4.01 o
  -3   5  12        0.03       -0.50      1.94 o
  -2   5  12        9.84       10.41      3.03 o
  -1   5  12       21.05       15.75      2.59 o
   0   5  12       45.17       40.16      3.41 o
   1   5  12        0.00        2.89      2.18 o
   2   5  12        6.71       12.48      2.56 o
   3   5  12        7.56        7.92      2.91 o
   4   5  12        0.76        0.67      3.27 o
   5   5  12       15.40       17.95      3.46 o
   6   5  12       13.36       14.25      4.81 o
   7   5  12        0.14       -3.12      4.10 o
   8   5  12        4.90        5.79      5.24 o
   9   5  12        0.07        4.10      7.36 o
  -9   6  12       23.45       25.04      5.08 o
  -8   6  12       11.23       14.38      6.28 o
  -7   6  12       35.76       34.05      6.08 o
  -6   6  12        4.99        6.29      3.80 o
  -5   6  12       14.50       15.96      4.43 o
  -4   6  12      134.42      129.22      6.05 o
  -3   6  12       45.38       41.88      6.13 o
  -2   6  12       14.71       13.01      3.23 o
  -1   6  12        2.04        0.75      2.01 o
   0   6  12       34.71       27.99      3.66 o
   1   6  12        4.99        4.88      2.31 o
   2   6  12       22.73       24.49      3.29 o
   3   6  12       15.21       13.68      2.99 o
   4   6  12        0.27       -2.49      2.51 o
   5   6  12        1.33        9.11      4.46 o
   6   6  12        0.65        1.02      3.89 o
   7   6  12        3.90        3.97      5.02 o
   8   6  12        0.81        1.89      8.52 o
  -9   7  12       11.06       24.40      6.22 o
  -8   7  12       28.90       42.56      5.78 o
  -7   7  12        0.21        4.06      3.89 o
  -6   7  12        0.48        0.50      4.09 o
  -5   7  12       81.69       91.33      9.58 o
  -4   7  12        3.28        3.27      2.83 o
  -3   7  12       12.53       10.31      3.15 o
  -2   7  12        0.92        1.13      1.55 o
  -1   7  12       21.19       15.53      3.34 o
   0   7  12       22.66       18.65      3.28 o
   1   7  12       12.06       17.91      3.22 o
   2   7  12        0.53       -2.31      2.41 o
   3   7  12       37.95       37.21      4.09 o
   4   7  12        0.26       -1.15      3.05 o
   5   7  12       10.20        4.18      4.99 o
   6   7  12        2.17        5.74      4.19 o
   7   7  12        1.15       -1.35      4.11 o
   8   7  12        1.78       -0.89      4.39 o
  -8   8  12       18.27       23.91      5.23 o
  -7   8  12        0.51        6.25      4.16 o
  -6   8  12        8.13        3.20      3.57 o
  -5   8  12       28.80       26.18      4.82 o
  -4   8  12       20.45       32.39      4.60 o
  -3   8  12        0.54       -1.36      2.62 o
  -2   8  12        7.82        5.87      3.04 o
  -1   8  12       22.42       25.96      5.17 o
   0   8  12        1.70        1.22      2.27 o
   1   8  12       12.29       12.99      4.52 o
   2   8  12       79.52       77.66      6.81 o
   3   8  12       11.95       13.17      3.77 o
   4   8  12        3.23        8.54      4.23 o
   5   8  12       17.58       16.12      4.95 o
   6   8  12        2.29        3.65      4.25 o
   7   8  12       22.46       20.19      7.44 o
  -8   9  12        2.90        5.38      6.85 o
  -7   9  12        3.42        1.23      4.02 o
  -6   9  12        1.87        4.21      3.56 o
  -5   9  12        0.58       -2.62      2.62 o
  -4   9  12       19.81       22.27      5.70 o
  -3   9  12        0.47       -1.61      2.92 o
  -2   9  12        5.58        5.12      3.15 o
  -1   9  12        0.07        2.28      3.27 o
   0   9  12       28.24       27.99      9.91 o
   1   9  12       18.19        9.90      3.32 o
   2   9  12       31.43       24.76      4.13 o
   3   9  12        4.27        2.07      3.40 o
   4   9  12        0.31        5.18      4.17 o
   5   9  12       16.97       15.53      5.07 o
   6   9  12       33.12       26.25      5.78 o
  -7  10  12        0.42        6.55      4.98 o
  -6  10  12        1.56       -3.11      3.11 o
  -5  10  12        0.01        3.54      3.29 o
  -4  10  12        0.00        0.53      2.94 o
  -3  10  12        3.41        3.92      3.05 o
  -2  10  12        0.02        0.23      2.82 o
  -1  10  12       26.46       22.58     11.74 o
   0  10  12       46.09       60.00      9.70 o
   1  10  12       10.56        3.57      2.98 o
   2  10  12        9.09       14.08      4.62 o
   3  10  12        2.23        7.96      4.03 o
   4  10  12        5.71        5.26      7.34 o
   5  10  12       35.16       31.10      5.77 o
   6  10  12        0.01        0.36      6.04 o
  -6  11  12        3.38        2.88      7.13 o
  -5  11  12        8.48       10.47      4.30 o
  -4  11  12        0.99        1.23      3.19 o
  -3  11  12        9.64        6.17      3.94 o
  -2  11  12       29.55       30.56      8.76 o
  -1  11  12        2.30       -0.76      4.50 o
   0  11  12        0.02       -4.13      4.13 o
   1  11  12       23.53       25.91      6.19 o
   2  11  12        0.40       -1.34      3.01 o
   3  11  12        4.27       -1.09      5.90 o
   4  11  12        1.66        4.84      5.70 o
  -4  12  12        4.59       10.33      7.25 o
  -3  12  12        2.93        0.98      3.97 o
  -2  12  12       11.97        9.34      5.61 o
  -1  12  12        0.06       -3.35      4.69 o
   0  12  12        0.82       -3.07      4.42 o
   1  12  12        0.53        7.92      4.82 o
   2  12  12        2.77        2.99      3.52 o
   3  12  12        4.68        3.54      5.15 o
 -10   1  13        0.12       -2.25      3.00 o
  -9   1  13        5.47        6.88      2.90 o
  -8   1  13        7.70        5.00      2.74 o
  -7   1  13        0.60        2.34      2.66 o
  -6   1  13        0.20       -0.18      2.49 o
  -5   1  13        1.04        4.05      2.56 o
  -4   1  13        5.73        7.96      2.69 o
  -3   1  13       14.01       14.40      3.52 o
  -2   1  13       26.48       30.80      4.15 o
  -1   1  13       15.18       14.12      3.14 o
   0   1  13        4.28        2.99      2.76 o
   1   1  13       51.57       53.62      3.67 o
   2   1  13       23.80       25.34      5.69 o
   3   1  13       23.77       21.83      2.71 o
   4   1  13        2.31        2.10      1.96 o
   5   1  13        1.90        1.45      1.97 o
   6   1  13        2.07        3.19      2.16 o
   7   1  13        2.14        1.05      2.52 o
   8   1  13        3.07        3.09      3.63 o
 -10   2  13       10.50        8.52      6.04 o
  -9   2  13        1.67        1.69      3.95 o
  -8   2  13        4.99        5.17      2.67 o
  -7   2  13        5.83        5.72      3.20 o
  -6   2  13        0.01       -0.97      2.31 o
  -5   2  13        6.57        7.03      3.07 o
  -4   2  13        2.61        1.07      2.31 o
  -3   2  13        2.27        2.45      2.53 o
  -2   2  13        4.64        6.07      2.74 o
  -1   2  13      205.73      218.68      7.86 o
   0   2  13       91.84      100.49      4.42 o
   1   2  13       54.26       59.98      3.83 o
   2   2  13        9.40        8.90      2.36 o
   3   2  13       29.54       30.90      3.78 o
   4   2  13       37.87       37.21      3.18 o
   5   2  13        7.96       12.37      2.52 o
   6   2  13        0.18        0.74      2.18 o
   7   2  13        1.63        4.18      2.73 o
   8   2  13        0.81        0.65      3.51 o
  -9   3  13        7.20        7.75      4.23 o
  -8   3  13       24.23       23.42      4.94 o
  -7   3  13        0.26        1.57      3.51 o
  -6   3  13        1.48        2.84      2.39 o
  -5   3  13        0.03       77.50    121.70 o
  -4   3  13        1.91        1.06      2.29 o
  -3   3  13        2.29       -2.08     10.06 o
  -2   3  13       76.53       76.46      4.89 o
  -1   3  13        4.96        4.93      2.32 o
   0   3  13      140.67      149.58      5.36 o
   1   3  13       27.75       30.05      4.02 o
   2   3  13       44.51       45.57      3.92 o
   3   3  13        5.08        5.90      2.46 o
   4   3  13       10.08        6.32      3.17 o
   5   3  13       57.64       64.66      3.93 o
   6   3  13        3.17        5.13      2.86 o
   7   3  13        0.16        1.65      3.23 o
   8   3  13        2.08        7.14      5.03 o
  -9   4  13       29.37       31.05      6.59 o
  -8   4  13       32.54       49.44      5.97 o
  -7   4  13       44.08       40.70      5.44 o
  -6   4  13       33.85       28.73      5.23 o
  -5   4  13        5.14        5.47      2.26 o
  -4   4  13       22.60       24.31      5.16 o
  -3   4  13        6.33        7.37      2.79 o
  -2   4  13        2.44        2.72      2.31 o
  -1   4  13       17.19       18.17      3.02 o
   0   4  13       14.57       12.50      2.61 o
   1   4  13        0.01       -2.07      2.07 o
   2   4  13        0.97        0.73      2.14 o
   3   4  13       45.10       42.21      6.60 o
   4   4  13       34.55       36.38      3.55 o
   5   4  13       11.96       14.75      2.88 o
   6   4  13       11.16       16.07      4.18 o
   7   4  13        3.17        4.94      3.62 o
   8   4  13        9.38       14.54      4.72 o
  -9   5  13       18.11       35.99      8.56 o
  -8   5  13       44.69       47.40     10.44 o
  -7   5  13        7.36       10.41      4.23 o
  -6   5  13       79.50       68.41      6.34 o
  -5   5  13       11.62       15.45      4.59 o
  -4   5  13        2.25       -0.19      2.03 o
  -3   5  13       30.74       28.04      3.26 o
  -2   5  13       24.06       25.68      3.04 o
  -1   5  13        0.30       -2.06      2.06 o
   0   5  13       28.96       27.79      3.18 o
   1   5  13       11.72        9.14      2.54 o
   2   5  13        3.38        4.72      2.40 o
   3   5  13       27.09       25.62      3.25 o
   4   5  13        5.38        2.96      2.50 o
   5   5  13        1.50       -1.76      3.34 o
   6   5  13        2.93        2.98      3.36 o
   7   5  13        7.77        5.44      4.05 o
   8   5  13       12.33       26.04      6.32 o
  -8   6  13       13.55       16.25      4.86 o
  -7   6  13       28.64       20.10      4.92 o
  -6   6  13       15.50       19.61      4.85 o
  -5   6  13       23.72       35.37      5.40 o
  -4   6  13       45.38       49.52      5.09 o
  -3   6  13        2.13        2.66      1.87 o
  -2   6  13        1.14       -1.91      1.99 o
  -1   6  13       75.02       85.61      7.07 o
   0   6  13        0.02        1.56      2.31 o
   1   6  13       20.40       23.10      3.13 o
   2   6  13        7.08        9.36      2.77 o
   3   6  13        7.26        4.80      2.62 o
   4   6  13       15.30       14.24      3.95 o
   5   6  13        1.67        0.92      3.90 o
   6   6  13        1.06        2.76      4.29 o
   7   6  13        3.71        6.41      5.12 o
  -8   7  13        5.08       11.93      5.24 o
  -7   7  13        9.93       18.34      4.78 o
  -6   7  13       68.86       80.99     13.85 o
  -5   7  13       71.10       85.02     11.07 o
  -4   7  13        0.18       -0.89      3.20 o
  -3   7  13        6.20        6.54      3.56 o
  -2   7  13       51.56       52.40      3.50 o
  -1   7  13        1.20        3.85      2.90 o
   0   7  13        1.45        3.75      3.22 o
   1   7  13        1.83        2.73      2.48 o
   2   7  13        1.16       -1.11      2.79 o
   3   7  13        4.62        3.15      3.44 o
   4   7  13        0.08       -0.40      3.85 o
   5   7  13        2.37        3.83      4.47 o
   6   7  13        2.98       -3.95      3.95 o
   7   7  13        3.41       20.10      7.70 o
  -7   8  13       25.58       33.44      5.63 o
  -6   8  13        0.08        2.14      4.56 o
  -5   8  13        0.40       -0.31      3.38 o
  -4   8  13        0.00       -1.60      3.21 o
  -3   8  13       12.92       13.97      5.17 o
  -2   8  13        7.39        5.61      2.97 o
  -1   8  13        3.34        2.89      2.76 o
   0   8  13        0.99        2.82      2.90 o
   1   8  13        0.73        2.50      2.67 o
   2   8  13        2.64        0.43      3.36 o
   3   8  13        0.12       -3.07      3.07 o
   4   8  13        7.35        5.28      5.06 o
   5   8  13        3.61       -3.73      3.73 o
   6   8  13        1.69       -3.76      4.09 o
  -6   9  13        1.83        3.87      4.42 o
  -5   9  13       32.18       24.50      9.22 o
  -4   9  13        2.24        4.90      3.21 o
  -3   9  13        1.89        4.33      3.28 o
  -2   9  13        2.29        0.86      3.07 o
  -1   9  13        1.94        7.67      3.39 o
   0   9  13        0.01        1.59      2.48 o
   1   9  13        1.61        3.45      3.58 o
   2   9  13        4.76        3.80      4.58 o
   3   9  13       11.49        5.13      6.25 o
   4   9  13        0.90        1.03      4.01 o
   5   9  13        6.88        6.74      4.46 o
  -5  10  13        5.04       12.03      5.67 o
  -4  10  13        1.81        5.21      3.43 o
  -3  10  13        0.33        0.68      3.22 o
  -2  10  13        0.92        4.04      3.35 o
  -1  10  13        0.90       -3.39      3.78 o
   0  10  13        7.18        6.33      5.29 o
   1  10  13        1.21       -2.90      2.90 o
   2  10  13        0.47       -2.58      4.04 o
   3  10  13        1.17       -1.73     10.56 o
   4  10  13       12.89        5.88      8.83 o
  -4  11  13       10.63        9.20      8.01 o
  -3  11  13        0.46       -0.52      4.50 o
  -2  11  13       18.65        7.41      4.57 o
  -1  11  13        0.91        9.40      5.72 o
   0  11  13        7.62        2.34      5.50 o
   1  11  13        8.38        4.29      3.57 o
   2  11  13        0.00        5.35      3.93 o
  -9   0  14        0.85        1.07      4.47 o
  -8   0  14       37.75       36.26      5.59 o
  -7   0  14        6.45        4.31      4.05 o
  -6   0  14        2.62       15.37      4.74 o
  -5   0  14      185.85      197.03     10.89 o
  -4   0  14       31.98       37.58      5.62 o
  -3   0  14        0.03       -1.37      3.76 o
  -2   0  14       25.07       39.76      8.31 o
  -1   0  14       96.76       88.72      7.80 o
   0   0  14      200.10      204.89     11.25 o
   1   0  14        7.42       21.46      5.34 o
   2   0  14       31.13       31.27      4.40 o
   3   0  14       15.41       12.09      5.96 o
   4   0  14        1.97        2.52      3.51 o
   5   0  14        1.03        1.26      3.20 o
   6   0  14        2.44        3.69      3.36 o
   7   0  14       17.13       14.22      4.96 o
  -9   1  14        5.18        2.69      3.20 o
  -8   1  14        6.46        4.34      2.82 o
  -7   1  14       29.55       29.78      3.74 o
  -6   1  14       34.57       38.09      3.95 o
  -5   1  14        6.15        8.99      3.10 o
  -4   1  14       17.38       19.22      4.65 o
  -3   1  14        0.01       -2.10      2.49 o
  -2   1  14       15.54       17.12      3.45 o
  -1   1  14        9.79        9.59      3.20 o
   0   1  14       13.20       12.28      3.44 o
   1   1  14       64.22       59.37      4.88 o
   2   1  14        0.66        2.59      2.56 o
   3   1  14        0.01       -1.29      2.05 o
   4   1  14        6.45        6.12      2.41 o
   5   1  14        0.18        1.11      2.33 o
   6   1  14        1.08        3.84      2.60 o
   7   1  14        5.18        9.00      3.65 o
  -9   2  14       20.92       15.55      6.55 o
  -8   2  14        0.07       -0.99      2.93 o
  -7   2  14        1.66        1.35      2.59 o
  -6   2  14       16.61       16.94      3.31 o
  -5   2  14        0.81        1.16      2.64 o
  -4   2  14        0.66        2.28      2.70 o
  -3   2  14        0.01       -1.75      2.64 o
  -2   2  14        0.43        0.03      2.51 o
  -1   2  14        9.93       10.30      3.14 o
   0   2  14        1.26        5.80      2.72 o
   1   2  14        2.85        6.48      2.69 o
   2   2  14        4.06        6.63      2.48 o
   3   2  14        1.17        4.07      2.39 o
   4   2  14        6.17        8.30      2.56 o
   5   2  14        0.14        3.17      2.37 o
   6   2  14        2.32        3.62      2.87 o
   7   2  14        1.31        3.70      3.29 o
  -8   3  14        0.23        1.73      3.95 o
  -7   3  14        0.04        3.72      5.26 o
  -6   3  14        0.82        1.25      2.39 o
  -5   3  14        5.73       11.86      3.06 o
  -4   3  14        2.10        4.58      3.36 o
  -3   3  14        0.87        1.52      2.79 o
  -2   3  14        0.38        5.13      2.88 o
  -1   3  14       16.87       18.82      3.50 o
   0   3  14       12.04       15.77      3.06 o
   1   3  14        2.67        4.74      2.40 o
   2   3  14        5.37        5.34      2.57 o
   3   3  14        5.54        8.35      2.73 o
   4   3  14        0.04        0.04      2.53 o
   5   3  14        2.40        1.43      2.61 o
   6   3  14        0.97       -0.68      2.76 o
   7   3  14       12.93       11.86      3.97 o
  -8   4  14        4.10        3.42      6.06 o
  -7   4  14        0.02       -0.89      3.76 o
  -6   4  14        2.31        3.08      3.87 o
  -5   4  14        0.11       -0.19      2.31 o
  -4   4  14        0.04       -2.26      2.26 o
  -3   4  14       11.87       13.04      3.40 o
  -2   4  14        1.27       -0.42      2.74 o
  -1   4  14        0.26        0.36      2.56 o
   0   4  14        3.31        2.75      2.37 o
   1   4  14        0.26        4.98      2.53 o
   2   4  14        8.39        8.52      2.80 o
   3   4  14       20.09       22.59      3.30 o
   4   4  14       12.18       16.94      3.21 o
   5   4  14        1.37        5.60      3.04 o
   6   4  14        2.83        2.67      3.87 o
   7   4  14        2.24        3.86      4.10 o
  -8   5  14        2.39        7.64      7.40 o
  -7   5  14        0.00        2.40      4.05 o
  -6   5  14        8.58        8.75      4.41 o
  -5   5  14        6.65       10.67      4.33 o
  -4   5  14        6.36        7.94      3.28 o
  -3   5  14        8.48        7.05      2.76 o
  -2   5  14       36.12       27.86      3.32 o
  -1   5  14        3.58        4.17      2.49 o
   0   5  14        4.25        0.60      3.00 o
   1   5  14       14.20       12.06      2.91 o
   2   5  14       16.44       18.62      3.22 o
   3   5  14        0.20        2.13      2.70 o
   4   5  14       13.61       13.62      3.69 o
   5   5  14       10.31        2.74      6.80 o
   6   5  14       10.34       10.46      4.78 o
  -7   6  14       13.04       12.95      4.72 o
  -6   6  14        0.45        4.32      4.35 o
  -5   6  14        0.34       -0.10      4.08 o
  -4   6  14        1.83        7.91      4.29 o
  -3   6  14       31.40       27.42      5.16 o
  -2   6  14       26.91       26.69      4.58 o
  -1   6  14       17.32       20.53      4.27 o
   0   6  14       27.46       24.76      4.08 o
   1   6  14        1.55        3.37      2.59 o
   2   6  14        0.03        0.71      2.49 o
   3   6  14        6.98        4.35      2.92 o
   4   6  14        1.25       -1.60      3.27 o
   5   6  14        5.95        2.05      3.86 o
   6   6  14        0.51        7.08      4.07 o
  -7   7  14        0.33        4.93      6.79 o
  -6   7  14        0.09        3.32      4.27 o
  -5   7  14        1.35       -3.71      3.71 o
  -4   7  14        0.21        3.79      3.06 o
  -3   7  14       14.58       14.24      4.05 o
  -2   7  14        4.00        3.24      2.65 o
  -1   7  14       18.03       18.80      3.07 o
   0   7  14        0.45        2.91      2.59 o
   1   7  14        1.69        2.53      2.74 o
   2   7  14       20.38       19.50      3.40 o
   3   7  14        0.48       -2.81      2.81 o
   4   7  14        0.01        0.59      3.23 o
   5   7  14       13.50        8.83      4.86 o
  -6   8  14        1.92        1.25      7.22 o
  -5   8  14        4.29        5.07      4.39 o
  -4   8  14       65.44       55.00     18.11 o
  -3   8  14       14.46       15.19      5.76 o
  -2   8  14        5.07        2.67      3.12 o
  -1   8  14        0.82        2.29      2.29 o
   0   8  14       12.41       18.40      3.10 o
   1   8  14        3.48        1.79      2.59 o
   2   8  14        9.75        7.83      3.48 o
   3   8  14        0.78       -4.00      4.00 o
   4   8  14       11.05        9.25     13.46 o
  -5   9  14        9.68       20.89      9.37 o
  -4   9  14       20.17       14.66      7.40 o
  -3   9  14        5.48        4.24      3.53 o
  -2   9  14        0.13        2.11      3.35 o
  -1   9  14       10.89       12.16      3.77 o
   0   9  14        9.95       11.74      3.02 o
   1   9  14       40.11       36.42      4.19 o
   2   9  14        0.36        3.04      3.67 o
   3   9  14        0.01       -0.70      4.42 o
  -3  10  14        3.13       22.35      8.67 o
  -2  10  14        8.48       14.24      6.41 o
  -1  10  14        7.17        6.44      5.39 o
   0  10  14       26.59       38.50      7.41 o
  -7   1  15        0.96       -0.48      2.98 o
  -6   1  15        0.85        3.19      4.13 o
  -5   1  15        0.19        4.18      2.94 o
  -4   1  15        4.24        5.30      3.14 o
  -3   1  15        7.15       10.39      3.67 o
  -2   1  15       28.26       21.30      3.50 o
  -1   1  15        2.09        0.01      4.02 o
   0   1  15        0.35        2.35      2.98 o
   1   1  15       35.97       42.62      4.64 o
   2   1  15       64.25       83.57      5.80 o
   3   1  15        8.71        8.37      3.09 o
   4   1  15        1.20        3.68      3.07 o
   5   1  15        8.88       10.79      3.18 o
   6   1  15        0.57        8.15      3.31 o
  -7   2  15       12.35       11.29      3.24 o
  -6   2  15        0.21       -1.55      3.05 o
  -5   2  15        3.46        2.03      2.87 o
  -4   2  15        2.56        2.76      2.91 o
  -3   2  15       21.21       19.95      3.72 o
  -2   2  15        2.51       -0.26      2.89 o
  -1   2  15       23.95       24.40      3.95 o
   0   2  15        4.96       10.21      3.53 o
   1   2  15       30.53       33.45      4.36 o
   2   2  15        0.70        0.47      2.71 o
   3   2  15        0.34       -0.35      2.84 o
   4   2  15       13.49       19.06      3.34 o
   5   2  15        2.75        0.52      2.63 o
   6   2  15       12.67       15.20      3.70 o
  -7   3  15        0.38       10.31      6.28 o
  -6   3  15        5.11        7.48      2.89 o
  -5   3  15        4.17        6.19      2.98 o
  -4   3  15        2.73       -2.62      2.62 o
  -3   3  15        9.72        7.13      3.72 o
  -2   3  15       13.19       17.51      3.65 o
  -1   3  15        0.00        3.02      3.01 o
   0   3  15        6.14        4.13      2.70 o
   1   3  15        0.75        2.52      2.78 o
   2   3  15       28.79       31.71      3.90 o
   3   3  15        0.50        2.33      2.61 o
   4   3  15        5.93        7.43      2.99 o
   5   3  15        0.66        0.11      3.19 o
   6   3  15        0.02        9.40      7.39 o
  -7   4  15       13.56       18.35      6.86 o
  -6   4  15        9.09        8.06      7.19 o
  -5   4  15        0.68        3.72      2.59 o
  -4   4  15       11.05       18.03      5.94 o
  -3   4  15        5.82        6.22      3.82 o
  -2   4  15       10.81        7.60      3.28 o
  -1   4  15        2.68        1.71      2.60 o
   0   4  15        1.61        4.93      3.51 o
   1   4  15       45.07       47.05      4.33 o
   2   4  15        0.68        3.65      2.69 o
   3   4  15        2.32        4.76      2.86 o
   4   4  15        1.29       -1.61      3.81 o
   5   4  15        2.10        3.03      3.55 o
  -6   5  15        0.07        2.43      4.97 o
  -5   5  15       23.53       30.22      5.80 o
  -4   5  15       15.44       12.69      2.92 o
  -3   5  15        7.69        8.08      3.04 o
  -2   5  15       14.84       15.38      4.29 o
  -1   5  15       16.21       16.56      3.36 o
   0   5  15       32.56       32.18      4.58 o
   1   5  15        8.22        5.00      2.78 o
   2   5  15       16.28       19.60      3.42 o
   3   5  15        5.92        4.93      2.97 o
   4   5  15        1.46        7.16      3.49 o
   5   5  15        3.67        7.24      4.79 o
  -6   6  15        8.39        5.46      6.71 o
  -5   6  15        0.92        4.71      4.58 o
  -4   6  15       16.57       14.89      4.97 o
  -3   6  15       11.74       15.05      4.58 o
  -2   6  15       20.48       27.50      3.42 o
  -1   6  15        3.92        1.89      2.98 o
   0   6  15       30.82       27.84      5.83 o
   1   6  15        1.64       -1.20      2.66 o
   2   6  15        1.13       -0.85      2.74 o
   3   6  15        3.42        5.63      3.03 o
   4   6  15        1.43        3.06      4.08 o
  -5   7  15        0.08       -2.94      6.37 o
  -4   7  15       12.91       13.14      5.10 o
  -3   7  15       34.23       28.23      6.86 o
  -2   7  15        0.80        1.13      2.60 o
  -1   7  15       17.48       17.17      4.02 o
   0   7  15        0.12        1.64      3.56 o
   1   7  15        0.46        1.00      2.72 o
   2   7  15        0.73        6.08      3.49 o
   3   7  15        1.33       -3.37      3.37 o
  -3   8  15        1.00       -1.82      5.93 o
  -2   8  15       12.26       15.21      5.08 o
  -1   8  15        0.00       -0.11      2.92 o
   0   8  15        9.29        6.16      2.90 o
   1   8  15        9.78        9.04      3.73 o
   2   8  15        0.89        0.52      4.42 o
  -6   0  16       10.63        5.86      5.75 o
  -5   0  16        4.38       -3.02      4.41 o
  -4   0  16       17.50       18.43      5.48 o
  -3   0  16       15.44       17.86      8.36 o
  -2   0  16       15.44       17.05      5.78 o
  -1   0  16        0.00        4.39      4.70 o
   0   0  16       16.04       22.68      6.98 o
   1   0  16       36.75       35.16      6.71 o
   2   0  16      108.10       96.59      9.56 o
   3   0  16       18.39       13.88      5.87 o
   4   0  16        1.64        2.51      4.03 o
  -6   1  16       38.22       47.88      5.75 o
  -5   1  16        7.11        8.05      3.91 o
  -4   1  16        0.23       -1.78      3.06 o
  -3   1  16        2.42        3.47      3.24 o
  -2   1  16       14.66       14.70      3.93 o
  -1   1  16       37.18       52.54      6.93 o
   0   1  16        2.24        5.64      3.49 o
   1   1  16       81.59       97.26      6.43 o
   2   1  16        0.53        7.90      3.70 o
   3   1  16        9.92       19.25      3.66 o
   4   1  16       16.31       26.37      4.04 o
  -5   2  16        8.22       11.08      3.49 o
  -4   2  16        0.00       -1.95      2.84 o
  -3   2  16        7.43        4.15      4.09 o
  -2   2  16       12.96       17.89      4.08 o
  -1   2  16        2.42        3.84      4.05 o
   0   2  16       86.53       93.93      7.69 o
   1   2  16       22.77       26.47      4.49 o
   2   2  16        3.98        5.78      3.60 o
   3   2  16        0.37        7.79      3.48 o
   4   2  16        0.59        5.33      3.34 o
  -5   3  16        4.17        3.10      3.38 o
  -4   3  16        0.03       -2.55      2.83 o
  -3   3  16       11.70       12.17      3.70 o
  -2   3  16        1.06       -2.16      4.07 o
  -1   3  16       16.57       18.48      4.07 o
   0   3  16        0.00        0.40      3.19 o
   1   3  16        8.82       15.54      3.31 o
   2   3  16        4.57        3.66      3.12 o
   3   3  16        1.57       -0.38      3.11 o
   4   3  16        4.97        4.79      5.01 o
  -5   4  16        9.08        6.03      3.30 o
  -4   4  16       12.82       23.68      4.13 o
  -3   4  16        3.52        4.17      3.31 o
  -2   4  16        1.33       -3.66      3.66 o
  -1   4  16        1.83        4.80      3.46 o
   0   4  16        7.40        4.06      2.88 o
   1   4  16        3.80        2.83      3.26 o
   2   4  16        0.06       -3.23      3.23 o
   3   4  16        0.15       -3.27      3.27 o
  -4   5  16       15.92       14.63      3.70 o
  -3   5  16        3.01        0.55      5.06 o
  -2   5  16       10.00        6.79      4.51 o
  -1   5  16        4.32       -2.93      3.24 o
   0   5  16        0.29        0.00      2.94 o
   1   5  16        0.05       -0.05      3.08 o
   2   5  16        2.09        2.50      4.74 o
  -3   6  16       19.62       20.05      3.84 o
  -2   6  16        7.23       18.17      4.04 o
  -1   6  16        9.18        8.28      3.52 o
   0   6  16        0.03       -1.29      3.31 o
   1   6  16        0.41        4.27      3.50 o
  -3   1  17        0.13        3.39      4.08 o
  -2   1  17        4.02        8.86      4.18 o
  -1   1  17        0.11        6.71      4.75 o
   0   1  17       11.80       14.72      4.02 o
   1   1  17        1.63        6.62      5.13 o
  -2   2  17        5.33        5.26      4.67 o
  -1   2  17        7.11        8.57      4.14 o
   0   2  17        6.36       12.52      4.55 o
   1   2  17        1.62        1.93      4.75 o
  -1   3  17       11.66        9.74      5.13 o
   0   3  17        3.03        9.42      5.12 o
 
